# Supplementary material for: Network Analysis of Biomarkers Associated with Occupational Exposure to Benzene and Malathion
Source: Int J Mol Sci. 2023 May 28;24(11):9415. doi: 10.3390/ijms24119415 (PMC10253471; doi:10.3390/ijms24119415)
Supplement: Supplementary file 1 [file ijms-24-09415-s001.zip]

Archive with 3 entries (3 files):
- Table S1 genes.xlsx
- Table S2 GO BiNGO Benzenepb.xlsx
- Table S3 GO BiNGO Malathionpb.xlsx
