# Supplementary material for: Network Analysis of Biomarkers Associated with Occupational Exposure to Benzene and Malathion
Source: Int J Mol Sci. 2023 May 28;24(11):9415. doi: 10.3390/ijms24119415 (PMC10253471; doi:10.3390/ijms24119415)
Supplement: Supplementary file 1 [file ijms-24-09415-s001.zip › Table S1 genes.xlsx]

## Sheet: Planilha2
GeneMania Benzene	HGNC-ID	String Malathion	HGNC-ID
list of genes		list of genes
ABLIM1 (ABLIM)	78	B4GALT1	924
ACSL1	3569	BMI1	1066
ACTA2	130	BTG1	1130
ALDH2	404	C1QBP	1243
ANKFY1	20763	CASP4	1505
ANLN	14082	CBFB	1539
AR	644	CD14	1628
ARHGAP19	23724	CD5	1685
ATF3	785	CD36	1663
BAI3	945	CDK2	1771
CCL2	10618	CEBPG	1837
CCL20	10619	COL1A2	2198
CD44	10681	DDX11	2736
CD69	1694	DUSP1	3064
CDC37	1735	EPHA4	3388
CDCA2	14623	EPS8L1	21295
CDKN2A	1787	FGF6	3684
CDKN2B	1788	FGFR1	3688
CLEC5A	2054	FOXO4	7139
CSF2RB	2436	FSHR	3969
CST3	2475	GNAI2	4385
CXCL1 (GRO1)	4602	GPS2	4550
CYP4F3	2646	GRAMD4	29113
DEPDC1	22949	GSTP1	4638
DNAJB4	14886	HLA-A	4931
EGR1	3238	HLA-E	4962
ELK1	3321	HTATIP2	16637
F3	3541	IL13RA2	5975
FBXW9	24136	IRAK1	6112
FOSB	3797	LGALS1	6561
FPR1	3826	LPCAT4	30059
GCA (GCL)	15990	LZTS2	29381
GCLM	4312	MAP2K3	6843
GNAI3	4387	MICA	7090
GPR132	17482	NINJ1	7824
HBB	4827	NME2	7850
HERC2	4868	NTRK2	8032
HERPUD1	13744	PAX1	8615
HLA-DMA	4934	PEBP1	8630
HLA-DMB	4935	PFN1	8881
HSPA8	5241	PHB	8912
HTR5A	5300	PLAU	9052
IFITM1	5412	PML	9113
IFITM2	5413	PRKD1	9407
IL1A	5991	RAB11FIP3	17224
IL1RN	6000	SHC1	10840
ITGB2	6155	SOCS3	19391
KCNJ2	6263	TEK	11724
KIF20A	9787	TFRC	11763
KLF4	6348	TLR8	15632
KRAS	6407	TPR	12017
LEPROTL1 (my047)	6555	TRIM35	16285
LGALS1	6561	TUSC2	17034
LGALS2	6562	TWIST1	12428
LYN	6735	VHL	12687
MKI67	7107	VPREB3	12710
MT1G	7399	WT1	12796
MT1X	7405	added genes
NAAA (ASAHL)	736	GBP6	25395
NFKB1	7794	GBP7	29606
NRAS	7989	HRAS	5173
PIK3CG	8978	IRF7	6122
PIK3R1	8979	KIR3DL3	16312
PIK3R2	8980	RASA1	9871
PLAUR	9053	SPDYE2B	48334
PLCG2	9066	SPDYE6	35465
PMAIP1	9108	STAT3	11364
PRG2	9362	TRIM45	19018
PRKCH	9403
PRKDC	9413
PTGS2	9605
PTPN6	9658
PTX3	9692
RASGRP1	9878
RHOB (ARHB)	668
RIT1	10023
S100A10	10487
SEL1L	10717
SERPINB2	8584
SERTAD1	17932
SESN2	20746
SLC25A6	10992
SLC2A6	11011
SLC38A2 (KIAA1382)	13448
SLC7A11	11059
SOCS4	19392
SPTBN1	11275
STAT4	11365
SYK	11491
TGFBR3	11774
TKT	11834
TNFAIP6	11898
TPP1 (CLN2)	2073
VAMP8	12647
added genes
ZFP36	12862
BCL2A1	991
CCL4	10630
CXCL2	4603
CXCL3	4604
FOS	3796
G0S2	30229
HCAR3	16824
IER2	28871
IER3	5392
IL1B	5992
IL6	6018
IL8	6025
JUN	6204
KLF6	2235
MT1H	7400
MT1HL1	31864
MT2A	7406
NAMPT	30092
SOD2	11180
