# Supplementary material for: Network Analysis of Biomarkers Associated with Occupational Exposure to Benzene and Malathion
Source: Int J Mol Sci. 2023 May 28;24(11):9415. doi: 10.3390/ijms24119415 (PMC10253471; doi:10.3390/ijms24119415)
Supplement: Supplementary file 1 [file ijms-24-09415-s001.zip › Table S2 GO BiNGO Benzenepb.xlsx]

## Sheet: Planilha1
GO_ID	GO_Description	P-val	Corrected_p-val	Cluster_frequency	Total_frequency	Genes
42221	response to chemical stimulus	5.8802e-11	1.019e-07	41/105 39.0%	1465/14296 10.2%	IL1RN PRKDC ITGB2 FPR1 MT1X CXCL1 PIK3R1 SLC7A11 CXCL3 PTGS2 CXCL2 HERPUD1 MT2A LGALS1 ALDH2 DNAJB4 CCL4 PLCG2 PMAIP1 CCL2 LYN EGR1 HSPA8 JUN CDKN2B SYK CCL20 PRG2 PLAUR FOS SOD2 F3 TGFBR3 AR IL1A IL6 IL8 IL1B KRAS GCLM CD44
7165	signal transduction	1.1168e-08	9.677e-06	43/105 40.9%	1878/14296 13.1%	TNFAIP6 ARHGAP19 FPR1 CSF2RB PIK3R2 CXCL1 PIK3R1 RASGRP1 PIK3CG ZFP36 NRAS CLEC5A NAMPT CCL4 PLCG2 STAT4 CCL2 SOCS4 S100A10 LYN JUN CDKN2B PRKCH SYK CCL20 CDKN2A PLAUR FOS HTR5A NFKB1 RHOB TGFBR3 AR IL1A IL6 RIT1 KLF6 IL8 IL1B DEPDC1 KRAS PTPN6 TKT
7610	behavior	2.3782e-08	1.3738e-05	22/105 20.9%	466/14296 3.2%	EGR1 JUN SYK CCL20 ITGB2 FPR1 PLAUR CXCL1 FOS CXCL3 PTGS2 SOD2 CXCL2 IL6 NRAS IL8 IL1B CCL4 CCL2 FOSB KRAS PTX3
6950	response to stress	3.5239e-08	1.5267e-05	41/105 39.0%	1772/14296 12.3%	IL1RN TNFAIP6 PRKDC ITGB2 CXCL1 CXCL3 PTGS2 CXCL2 HERPUD1 CST3 GPR132 HERC2 LGALS1 ALDH2 DNAJB4 CLEC5A CCL4 CCL2 SOCS4 LYN HSPA8 JUN SERPINB2 SYK CCL20 PRG2 PLAUR FOS SOD2 F3 NFKB1 AR IL1A IL6 KLF6 IL8 IL1B TPP1 PTX3 GCLM CD44
9611	response to wounding	6.0142e-08	2.0845e-05	23/105 21.9%	541/14296 3.7%	IL1RN SERPINB2 TNFAIP6 CCL20 ITGB2 PLAUR CXCL1 FOS CXCL3 SOD2 CXCL2 F3 NFKB1 IL1A IL6 KLF6 LGALS1 IL8 IL1B CCL4 CCL2 PTX3 CD44
6954	inflammatory response	1.3092e-07	3.7813e-05	18/105 17.1%	315/14296 2.2%	IL1RN TNFAIP6 CCL20 ITGB2 CXCL1 FOS CXCL3 CXCL2 F3 NFKB1 IL1A IL6 IL8 IL1B CCL4 CCL2 PTX3 CD44
50896	response to stimulus	1.6682e-07	4.1299e-05	59/105 56.1%	3630/14296 25.3%	IFITM1 IL1RN IFITM2 TNFAIP6 ITGB2 MT1X CXCL1 SLC7A11 CXCL3 CXCL2 HERPUD1 MT2A GPR132 HERC2 LGALS1 ALDH2 CLEC5A SERPINB2 SYK PLAUR FOS F3 ACTA2 TGFBR3 AR IL1A IL1B CD44 PRKDC FPR1 PIK3R1 PTGS2 CST3 HLA-DMA NRAS HLA-DMB DNAJB4 CCL4 PLCG2 PMAIP1 CCL2 SOCS4 LYN EGR1 HSPA8 JUN CDKN2B CCL20 PRG2 SOD2 NFKB1 IL6 KLF6 IL8 FOSB TPP1 KRAS PTX3 GCLM
23046	signaling process	2.812e-07	5.4148e-05	44/105 41.9%	2156/14296 15.0%	TNFAIP6 ARHGAP19 FPR1 CSF2RB PIK3R2 CXCL1 PIK3R1 ELK1 RASGRP1 PIK3CG ZFP36 NRAS CLEC5A NAMPT CCL4 PLCG2 STAT4 CCL2 SOCS4 S100A10 LYN JUN CDKN2B PRKCH SYK CCL20 CDKN2A PLAUR FOS HTR5A NFKB1 RHOB TGFBR3 AR IL1A IL6 RIT1 KLF6 IL8 IL1B DEPDC1 KRAS PTPN6 TKT
23060	signal transmission	2.812e-07	5.4148e-05	44/105 41.9%	2156/14296 15.0%	TNFAIP6 ARHGAP19 FPR1 CSF2RB PIK3R2 CXCL1 PIK3R1 ELK1 RASGRP1 PIK3CG ZFP36 NRAS CLEC5A NAMPT CCL4 PLCG2 STAT4 CCL2 SOCS4 S100A10 LYN JUN CDKN2B PRKCH SYK CCL20 CDKN2A PLAUR FOS HTR5A NFKB1 RHOB TGFBR3 AR IL1A IL6 RIT1 KLF6 IL8 IL1B DEPDC1 KRAS PTPN6 TKT
9607	response to biotic stimulus	7.1081e-07	0.00012318	20/105 19.0%	447/14296 3.1%	HSPA8 IFITM1 JUN IFITM2 CCL20 PRG2 FOS PTGS2 F3 HERPUD1 ACTA2 IL1A IL6 ALDH2 IL1B DNAJB4 CCL4 PLCG2 CCL2 PTX3
23052	signaling	9.9414e-07	0.00015662	53/105 50.4%	3128/14296 21.8%	IFITM1 TNFAIP6 ITGB2 CXCL1 ELK1 PIK3CG HERPUD1 ZFP36 MT2A CLEC5A NAMPT BAI3 PRKCH SYK PLAUR FOS F3 RHOB TGFBR3 AR IL1A IL1B DEPDC1 TKT SEL1L ARHGAP19 FPR1 GNAI3 CSF2RB PIK3R2 PIK3R1 RASGRP1 NRAS CCL4 PLCG2 STAT4 CCL2 SOCS4 SPTBN1 S100A10 LYN JUN CDKN2B CCL20 CDKN2A HTR5A NFKB1 IL6 RIT1 KLF6 IL8 KRAS PTPN6
48523	negative regulation of cellular process	2.3322e-06	0.00033681	39/105 37.1%	1843/14296 12.8%	IFITM1 BCL2A1 GNAI3 CXCL1 PTGS2 ELK1 PIK3CG CST3 ZFP36 NRAS LGALS1 SESN2 PLCG2 CCL2 SOCS4 SPTBN1 IER3 EGR1 JUN CDKN2B SERPINB2 CDKN2A KLF4 SOD2 F3 NFKB1 RHOB TGFBR3 AR IL1A IL6 RIT1 IL8 IL1B FOSB TPP1 KRAS GCLM CD44
43069	negative regulation of programmed cell death	2.9733e-06	0.00034809	18/105 17.1%	381/14296 2.6%	SERPINB2 BCL2A1 SOD2 ELK1 F3 NFKB1 PIK3CG IL1A IL6 NRAS RIT1 IL1B PLCG2 CCL2 KRAS GCLM CD44 IER3
42330	taxis	3.0129e-06	0.00034809	13/105 12.3%	169/14296 1.1%	SYK CCL20 ITGB2 FPR1 PLAUR CXCL1 CXCL3 CXCL2 IL6 IL8 IL1B CCL4 CCL2
6935	chemotaxis	3.0129e-06	0.00034809	13/105 12.3%	169/14296 1.1%	SYK CCL20 ITGB2 FPR1 PLAUR CXCL1 CXCL3 CXCL2 IL6 IL8 IL1B CCL4 CCL2
60548	negative regulation of cell death	4.1582e-06	0.00043815	18/105 17.1%	389/14296 2.7%	SERPINB2 BCL2A1 SOD2 ELK1 F3 NFKB1 PIK3CG IL1A IL6 NRAS RIT1 IL1B PLCG2 CCL2 KRAS GCLM CD44 IER3
9605	response to external stimulus	4.298e-06	0.00043815	21/105 20.0%	551/14296 3.8%	JUN CDKN2B SYK CCL20 ITGB2 FPR1 PLAUR CXCL1 FOS CXCL3 PTGS2 SOD2 CXCL2 F3 IL1A IL6 IL8 IL1B CCL4 CCL2 CD44
6952	defense response	5.9613e-06	0.00054187	22/105 20.9%	620/14296 4.3%	IL1RN TNFAIP6 CCL20 ITGB2 PRG2 CXCL1 FOS CXCL3 CXCL2 F3 NFKB1 CST3 IL1A IL6 IL8 IL1B CLEC5A CCL4 CCL2 PTX3 SOCS4 CD44
2376	immune system process	6.1638e-06	0.00054187	27/105 25.7%	947/14296 6.6%	IL1RN IFITM2 PRKDC ITGB2 CXCL1 CXCL3 CXCL2 HLA-DMA HLA-DMB CCL4 PLCG2 CCL2 LYN EGR1 CDKN2B SYK CCL20 PRG2 SOD2 TGFBR3 IL1A IL6 RIT1 KLF6 IL8 IL1B PTX3
70887	cellular response to chemical stimulus	6.2536e-06	0.00054187	18/105 17.1%	399/14296 2.7%	EGR1 CDKN2B SYK PRKDC ITGB2 PRG2 PIK3R1 FOS CXCL3 SOD2 F3 HERPUD1 IL6 LGALS1 IL8 ALDH2 IL1B CCL2
48519	negative regulation of biological process	9.0285e-06	0.00074507	40/105 38.0%	2019/14296 14.1%	IFITM1 BCL2A1 GNAI3 PIK3R2 CXCL1 PTGS2 ELK1 PIK3CG CST3 ZFP36 NRAS LGALS1 SESN2 PLCG2 CCL2 SOCS4 SPTBN1 IER3 EGR1 JUN CDKN2B SERPINB2 CDKN2A KLF4 SOD2 F3 NFKB1 RHOB TGFBR3 AR IL1A IL6 RIT1 IL8 IL1B FOSB TPP1 KRAS GCLM CD44
7626	locomotory behavior	1.3347e-05	0.0010514	15/105 14.2%	273/14296 1.9%	SYK CCL20 ITGB2 FPR1 PLAUR CXCL1 CXCL3 SOD2 CXCL2 IL6 IL8 IL1B CCL4 CCL2 PTX3
42127	regulation of cell proliferation	1.5579e-05	0.0011738	25/105 23.8%	848/14296 5.9%	IFITM1 CXCL1 PTGS2 NRAS SERTAD1 NAMPT CCL2 LYN JUN CDKN2B SYK CDKN2A KLF4 SOD2 F3 TGFBR3 AR IL1A IL6 RIT1 IL8 IL1B KRAS TKT ATF3
43066	negative regulation of apoptosis	1.91e-05	0.0013792	17/105 16.1%	376/14296 2.6%	SERPINB2 BCL2A1 SOD2 ELK1 F3 NFKB1 PIK3CG IL1A IL6 NRAS RIT1 IL1B CCL2 KRAS GCLM CD44 IER3
43067	regulation of programmed cell death	2.0783e-05	0.0014407	25/105 23.8%	860/14296 6.0%	BCL2A1 PRKDC PTGS2 ELK1 PIK3CG HERPUD1 NRAS LGALS1 PLCG2 PMAIP1 CCL2 IER3 JUN SERPINB2 CDKN2A SOD2 F3 NFKB1 IL1A IL6 RIT1 IL1B KRAS GCLM CD44
30593	neutrophil chemotaxis	2.3485e-05	0.0015654	6/105 5.7%	18/14296 0.1%	IL8 SYK IL1B ITGB2 CCL2 CXCL3
10941	regulation of cell death	2.4531e-05	0.0015745	25/105 23.8%	867/14296 6.0%	BCL2A1 PRKDC PTGS2 ELK1 PIK3CG HERPUD1 NRAS LGALS1 PLCG2 PMAIP1 CCL2 IER3 JUN SERPINB2 CDKN2A SOD2 F3 NFKB1 IL1A IL6 RIT1 IL1B KRAS GCLM CD44
10033	response to organic substance	2.5713e-05	0.0015914	25/105 23.8%	869/14296 6.0%	IL1RN PRKDC PIK3R1 PTGS2 HERPUD1 LGALS1 ALDH2 DNAJB4 PLCG2 PMAIP1 CCL2 LYN EGR1 HSPA8 JUN CDKN2B FOS F3 TGFBR3 AR IL1A IL6 IL1B KRAS CD44
42981	regulation of apoptosis	8.655e-05	0.0051721	24/105 22.8%	852/14296 5.9%	JUN SERPINB2 BCL2A1 PRKDC CDKN2A PTGS2 SOD2 ELK1 F3 NFKB1 PIK3CG HERPUD1 IL1A IL6 NRAS RIT1 LGALS1 IL1B PMAIP1 CCL2 KRAS GCLM CD44 IER3
50794	regulation of cellular process	0.00018667	0.010783	74/105 70.4%	6218/14296 43.4%	IFITM1 TNFAIP6 ITGB2 HBB CXCL1 ELK1 PIK3CG HERPUD1 ZFP36 HERC2 LGALS1 CLEC5A SESN2 NAMPT IER3 PRKCH SERPINB2 SYK ACSL1 PLAUR FOS F3 RHOB TGFBR3 AR IL1A CDC37 IL1B DEPDC1 TKT ATF3 CD44 BCL2A1 PRKDC ARHGAP19 FPR1 GNAI3 CSF2RB PIK3R2 PIK3R1 PTGS2 RASGRP1 CST3 NRAS SERTAD1 CCL4 PLCG2 STAT4 PMAIP1 CCL2 SOCS4 SPTBN1 S100A10 LYN EGR1 JUN CDKN2B CCL20 CDKN2A HTR5A KLF4 SOD2 NFKB1 ANLN IL6 RIT1 KLF6 IL8 F…
30595	leukocyte chemotaxis	0.00020574	0.011502	7/105 6.6%	42/14296 0.2%	IL6 IL8 SYK IL1B ITGB2 CCL2 CXCL3
2237	response to molecule of bacterial origin	0.00030283	0.0164	10/105 9.5%	127/14296 0.8%	IL1A JUN IL6 ALDH2 IL1B PLCG2 CCL2 FOS PTGS2 F3
23033	signaling pathway	0.00035807	0.018804	38/105 36.1%	2098/14296 14.6%	IFITM1 SEL1L ITGB2 FPR1 GNAI3 CXCL1 PIK3R1 RASGRP1 PIK3CG HERPUD1 ZFP36 MT2A NRAS BAI3 PLCG2 STAT4 CCL2 SOCS4 SPTBN1 JUN PRKCH SYK CDKN2A FOS HTR5A F3 RHOB TGFBR3 AR IL1A IL6 RIT1 KLF6 IL8 IL1B KRAS PTPN6 TKT
51704	multi-organism process	0.0004463	0.022748	22/105 20.9%	785/14296 5.4%	LYN HSPA8 JUN SYK CCL20 PRG2 PIK3R1 FOS PTGS2 F3 ACTA2 AR IL1A IL6 ALDH2 IL1B CCL4 PLCG2 CCL2 KRAS PTX3 SLC25A6
60326	cell chemotaxis	0.00046543	0.023045	7/105 6.6%	47/14296 0.3%	IL6 IL8 SYK IL1B ITGB2 CCL2 CXCL3
51707	response to other organism	0.0004952	0.023838	15/105 14.2%	357/14296 2.4%	JUN CCL20 PRG2 FOS PTGS2 F3 ACTA2 IL1A IL6 ALDH2 IL1B CCL4 PLCG2 CCL2 PTX3
10574	regulation of vascular endothelial growth factor production	0.00055002	0.025762	5/105 4.7%	15/14296 0.1%	IL1A IL6 IL1B CCL2 PTGS2
7166	cell surface receptor linked signaling pathway	0.00093972	0.042856	28/105 26.6%	1280/14296 8.9%	IFITM1 SEL1L ITGB2 FPR1 GNAI3 CXCL1 PIK3R1 PIK3CG BAI3 PLCG2 STAT4 CCL2 SPTBN1 JUN SYK FOS HTR5A F3 TGFBR3 AR IL1A IL6 KLF6 IL8 IL1B KRAS PTPN6 TKT
6955	immune response	0.0010286	0.045708	19/105 18.0%	618/14296 4.3%	IL1RN IFITM2 PRKDC CCL20 PRG2 CXCL1 CXCL3 CXCL2 TGFBR3 IL1A IL6 HLA-DMA HLA-DMB IL8 IL1B CCL4 PLCG2 CCL2 PTX3
8285	negative regulation of cell proliferation	0.0010828	0.046913	15/105 14.2%	379/14296 2.6%	IFITM1 JUN CDKN2B CDKN2A CXCL1 PTGS2 KLF4 SOD2 TGFBR3 AR IL1A IL6 RIT1 IL8 IL1B
9617	response to bacterium	0.0012359	0.051693	12/105 11.4%	231/14296 1.6%	IL1A JUN IL6 ALDH2 CCL20 IL1B PLCG2 PRG2 CCL2 FOS PTGS2 F3
40011	locomotion	0.0012528	0.051693	16/105 15.2%	440/14296 3.0%	SYK PRKDC CCL20 ITGB2 FPR1 PLAUR CXCL1 CXCL3 CXCL2 TGFBR3 IL6 IL8 IL1B CCL4 CCL2 CD44
32496	response to lipopolysaccharide	0.0017461	0.070372	9/105 8.5%	116/14296 0.8%	IL1A JUN ALDH2 IL1B PLCG2 CCL2 FOS PTGS2 F3
50789	regulation of biological process	0.0025059	0.098699	74/105 70.4%	6548/14296 45.8%	IFITM1 TNFAIP6 ITGB2 HBB CXCL1 ELK1 PIK3CG HERPUD1 ZFP36 HERC2 LGALS1 CLEC5A SESN2 NAMPT IER3 PRKCH SERPINB2 SYK ACSL1 PLAUR FOS F3 RHOB TGFBR3 AR IL1A CDC37 IL1B DEPDC1 TKT ATF3 CD44 BCL2A1 PRKDC ARHGAP19 FPR1 GNAI3 CSF2RB PIK3R2 PIK3R1 PTGS2 RASGRP1 CST3 NRAS SERTAD1 CCL4 PLCG2 STAT4 PMAIP1 CCL2 SOCS4 SPTBN1 S100A10 LYN EGR1 JUN CDKN2B CCL20 CDKN2A HTR5A KLF4 SOD2 NFKB1 ANLN IL6 RIT1 KLF6 IL8 F…
10647	positive regulation of cell communication	0.0032776	0.1253	15/105 14.2%	413/14296 2.8%	LYN CDKN2B SYK CDKN2A PTGS2 F3 AR IL1A IL6 NRAS LGALS1 IL1B CCL2 KRAS CD44
50900	leukocyte migration	0.0033258	0.1253	7/105 6.6%	62/14296 0.4%	IL6 IL8 SYK IL1B ITGB2 CCL2 CXCL3
65007	biological regulation	0.0053035	0.19555	76/105 72.3%	6936/14296 48.5%	IFITM1 TNFAIP6 ITGB2 HBB CXCL1 ELK1 PIK3CG HERPUD1 ZFP36 MT2A HERC2 LGALS1 CLEC5A SESN2 NAMPT IER3 PRKCH SERPINB2 SYK ACSL1 PLAUR FOS F3 RHOB ACTA2 TGFBR3 AR IL1A CDC37 IL1B DEPDC1 TKT ATF3 CD44 BCL2A1 PRKDC ARHGAP19 FPR1 GNAI3 CSF2RB PIK3R2 PIK3R1 PTGS2 RASGRP1 CST3 NRAS SERTAD1 CCL4 PLCG2 STAT4 PMAIP1 CCL2 SOCS4 SPTBN1 S100A10 LYN EGR1 JUN CDKN2B CCL20 CDKN2A HTR5A KLF4 SOD2 NFKB1 ANLN IL6 RIT1…
9719	response to endogenous stimulus	0.005797	0.20524	16/105 15.2%	493/14296 3.4%	LYN EGR1 IL1RN PRKDC PIK3R1 FOS PTGS2 F3 TGFBR3 AR IL1A IL6 ALDH2 IL1B CCL2 KRAS
51716	cellular response to stimulus	0.0058031	0.20524	23/105 21.9%	987/14296 6.9%	LYN EGR1 JUN CDKN2B SYK PRKDC ITGB2 PRG2 PIK3R1 FOS CXCL3 SOD2 F3 HERPUD1 IL1A IL6 HERC2 LGALS1 IL8 ALDH2 IL1B CCL2 TPP1
9725	response to hormone stimulus	0.0075309	0.26102	15/105 14.2%	441/14296 3.0%	LYN EGR1 IL1RN PRKDC PIK3R1 FOS PTGS2 F3 TGFBR3 AR IL6 ALDH2 IL1B CCL2 KRAS
19221	cytokine-mediated signaling pathway	0.0077266	0.26255	7/105 6.6%	70/14296 0.4%	IL1A IL6 KLF6 IL1B STAT4 CCL2 KRAS
23036	initiation of signal transduction	0.0085204	0.27344	7/105 6.6%	71/14296 0.4%	IL1A IL6 KLF6 IL1B STAT4 CCL2 KRAS
23038	signal initiation by diffusible mediator	0.0085204	0.27344	7/105 6.6%	71/14296 0.4%	IL1A IL6 KLF6 IL1B STAT4 CCL2 KRAS
23049	signal initiation by protein/peptide mediator	0.0085204	0.27344	7/105 6.6%	71/14296 0.4%	IL1A IL6 KLF6 IL1B STAT4 CCL2 KRAS
45429	positive regulation of nitric oxide biosynthetic process	0.0091793	0.28923	5/105 4.7%	25/14296 0.1%	IL1B HBB PTX3 PTGS2 SOD2
10332	response to gamma radiation	0.011299	0.34965	5/105 4.7%	26/14296 0.1%	IL1A PRKDC IL1B CCL2 SOD2
48518	positive regulation of biological process	0.013359	0.40615	36/105 34.2%	2207/14296 15.4%	PRKDC HBB PIK3R1 PTGS2 ELK1 ZFP36 NRAS LGALS1 SERTAD1 NAMPT PLCG2 PMAIP1 CCL2 LYN EGR1 JUN CDKN2B SYK CDKN2A FOS SOD2 F3 NFKB1 RHOB AR IL1A IL6 RIT1 KLF6 IL8 IL1B KRAS PTX3 TKT ATF3 CD44
14070	response to organic cyclic substance	0.014619	0.43682	9/105 8.5%	149/14296 1.0%	IL1A JUN CDKN2B LGALS1 ALDH2 IL1B FOS PTGS2 CD44
45428	regulation of nitric oxide biosynthetic process	0.028346	0.8326	5/105 4.7%	31/14296 0.2%	IL1B HBB PTX3 PTGS2 SOD2
8219	cell death	0.029516	0.85252	18/105 17.1%	698/14296 4.8%	JUN PRKDC CDKN2A ITGB2 SOD2 F3 NFKB1 RHOB AR IL1A IL6 LGALS1 IL1B PMAIP1 TPP1 PTPN6 IER3 SLC25A6
16265	death	0.032626	0.9269	18/105 17.1%	703/14296 4.9%	JUN PRKDC CDKN2A ITGB2 SOD2 F3 NFKB1 RHOB AR IL1A IL6 LGALS1 IL1B PMAIP1 TPP1 PTPN6 IER3 SLC25A6
45765	regulation of angiogenesis	0.034009	0.9506	7/105 6.6%	87/14296 0.6%	IL1A IL6 IL1B CCL2 PTGS2 F3 RHOB
48522	positive regulation of cellular process	0.036232	0.99668	33/105 31.4%	2003/14296 14.0%	PRKDC HBB PIK3R1 PTGS2 ELK1 ZFP36 NRAS LGALS1 SERTAD1 NAMPT PMAIP1 CCL2 LYN EGR1 JUN CDKN2B SYK CDKN2A FOS SOD2 F3 NFKB1 AR IL1A IL6 RIT1 KLF6 IL1B KRAS PTX3 TKT ATF3 CD44
35468	positive regulation of signaling pathway	0.041204	1.1157	13/105 12.3%	380/14296 2.6%	LYN CDKN2B SYK CDKN2A F3 AR IL1A IL6 NRAS LGALS1 IL1B KRAS CD44
48584	positive regulation of response to stimulus	0.042959	1.1453	11/105 10.4%	268/14296 1.8%	LYN IL1A IL6 IL8 SYK CDKN2A IL1B PLCG2 CCL2 PTGS2 F3
12501	programmed cell death	0.044965	1.1807	16/105 15.2%	577/14296 4.0%	JUN PRKDC CDKN2A ITGB2 SOD2 F3 NFKB1 RHOB IL1A IL6 LGALS1 IL1B PMAIP1 PTPN6 IER3 SLC25A6
9891	positive regulation of biosynthetic process	0.055158	1.4267	18/105 17.1%	730/14296 5.1%	EGR1 JUN SYK PRKDC HBB FOS PTGS2 SOD2 ELK1 NFKB1 AR IL1A IL6 RIT1 KLF6 IL1B NAMPT PTX3
9967	positive regulation of signal transduction	0.0569	1.4501	11/105 10.4%	276/14296 1.9%	LYN AR IL1A IL6 NRAS LGALS1 SYK IL1B KRAS F3 CD44
8284	positive regulation of cell proliferation	0.064403	1.6176	14/105 13.3%	459/14296 3.2%	LYN JUN SYK PTGS2 F3 IL6 NRAS SERTAD1 IL1B NAMPT CCL2 KRAS TKT ATF3
23056	positive regulation of signaling process	0.067494	1.671	11/105 10.4%	281/14296 1.9%	LYN AR IL1A IL6 NRAS LGALS1 SYK IL1B KRAS F3 CD44
51384	response to glucocorticoid stimulus	0.070413	1.7187	7/105 6.6%	97/14296 0.6%	IL1RN IL6 IL1B CCL2 KRAS FOS PTGS2
30097	hemopoiesis	0.081284	1.9565	10/105 9.5%	233/14296 1.6%	LYN TGFBR3 EGR1 CDKN2B RIT1 KLF6 SYK PRKDC PLCG2 SOD2
23034	intracellular signaling pathway	0.086207	2.0465	23/105 21.9%	1157/14296 8.0%	PRKCH SYK CDKN2A FPR1 CXCL1 PIK3R1 HTR5A RASGRP1 PIK3CG HERPUD1 RHOB TGFBR3 AR ZFP36 NRAS RIT1 IL8 IL1B PLCG2 STAT4 CCL2 KRAS SOCS4
6928	cellular component movement	0.092845	2.1743	14/105 13.3%	474/14296 3.3%	SYK PRKDC ITGB2 FPR1 PLAUR CXCL3 PTGS2 TGFBR3 IL6 IL8 IL1B CCL4 CCL2 CD44
10035	response to inorganic substance	0.097913	2.2624	10/105 9.5%	238/14296 1.6%	IL1A MT2A JUN PLCG2 PRG2 MT1X FOS PTGS2 SOD2 F3
31960	response to corticosteroid stimulus	0.11165	2.5273	7/105 6.6%	104/14296 0.7%	IL1RN IL6 IL1B CCL2 KRAS FOS PTGS2
7568	aging	0.11229	2.5273	8/105 7.6%	145/14296 1.0%	JUN NRAS CDKN2A IL1B KRAS FOS SOD2 F3
9893	positive regulation of metabolic process	0.12975	2.8827	21/105 20.0%	1017/14296 7.1%	LYN EGR1 JUN SYK PRKDC HBB FOS PTGS2 SOD2 ELK1 NFKB1 AR IL1A ZFP36 IL6 RIT1 KLF6 IL1B NAMPT PTX3 CD44
45766	positive regulation of angiogenesis	0.14974	3.2848	5/105 4.7%	43/14296 0.3%	IL1A IL1B PTGS2 F3 RHOB
6916	anti-apoptosis	0.15544	3.3673	9/105 8.5%	199/14296 1.3%	IL1A SERPINB2 BCL2A1 IL1B CCL2 SOD2 F3 NFKB1 IER3
6915	apoptosis	0.16112	3.4473	15/105 14.2%	567/14296 3.9%	JUN CDKN2A ITGB2 SOD2 F3 NFKB1 RHOB IL1A IL6 LGALS1 IL1B PMAIP1 PTPN6 IER3 SLC25A6
50793	regulation of developmental process	0.16496	3.4864	18/105 17.1%	791/14296 5.5%	JUN CDKN2B SYK CDKN2A ITGB2 PTGS2 SOD2 F3 NFKB1 RHOB CST3 AR IL1A ZFP36 IL6 LGALS1 IL1B CCL2
31328	positive regulation of cellular biosynthetic process	0.17926	3.7429	17/105 16.1%	719/14296 5.0%	EGR1 JUN SYK PRKDC HBB FOS PTGS2 SOD2 ELK1 NFKB1 AR IL1A IL6 RIT1 KLF6 IL1B PTX3
7611	learning or memory	0.19232	3.9678	7/105 6.6%	113/14296 0.7%	EGR1 JUN NRAS IL1B KRAS FOS PTGS2
48534	hemopoietic or lymphoid organ development	0.20394	4.1357	10/105 9.5%	259/14296 1.8%	LYN TGFBR3 EGR1 CDKN2B RIT1 KLF6 SYK PRKDC PLCG2 SOD2
31325	positive regulation of cellular metabolic process	0.20523	4.1357	20/105 19.0%	965/14296 6.7%	LYN EGR1 JUN SYK PRKDC HBB FOS PTGS2 SOD2 ELK1 NFKB1 AR IL1A ZFP36 IL6 RIT1 KLF6 IL1B PTX3 CD44
51726	regulation of cell cycle	0.22838	4.5492	13/105 12.3%	446/14296 3.1%	JUN CDKN2B CDKN2A PTGS2 RHOB ANLN IL1A HERC2 IL8 SERTAD1 CDC37 IL1B SESN2
65009	regulation of molecular function	0.24875	4.8986	21/105 20.0%	1062/14296 7.4%	JUN CDKN2B SYK CDKN2A FPR1 GNAI3 SOD2 F3 NFKB1 HERPUD1 CST3 AR IL6 SERTAD1 CDC37 IL1B PLCG2 PMAIP1 TPP1 KRAS GCLM
51173	positive regulation of nitrogen compound metabolic process	0.32165	6.2632	16/105 15.2%	676/14296 4.7%	EGR1 JUN PRKDC HBB FOS PTGS2 SOD2 ELK1 NFKB1 AR ZFP36 IL6 RIT1 KLF6 IL1B PTX3
35556	intracellular signal transduction	0.32857	6.3267	18/105 17.1%	833/14296 5.8%	SYK CDKN2A FPR1 PIK3R1 HTR5A RASGRP1 PIK3CG RHOB TGFBR3 ZFP36 NRAS RIT1 IL8 IL1B STAT4 CCL2 KRAS SOCS4
2520	immune system development	0.34052	6.4848	10/105 9.5%	275/14296 1.9%	LYN TGFBR3 EGR1 CDKN2B RIT1 KLF6 SYK PRKDC PLCG2 SOD2
65008	regulation of biological quality	0.36413	6.8592	26/105 24.7%	1541/14296 10.7%	PRKDC ITGB2 HBB PTGS2 HERPUD1 MT2A NRAS PLCG2 CCL2 SPTBN1 LYN EGR1 JUN CDKN2A PLAUR SOD2 F3 ACTA2 TGFBR3 AR IL1A IL6 IL1B TPP1 KRAS GCLM
16477	cell migration	0.40889	7.5531	10/105 9.5%	281/14296 1.9%	TGFBR3 IL6 IL8 SYK PRKDC IL1B ITGB2 CCL2 CXCL3 CD44
48545	response to steroid hormone stimulus	0.40969	7.5531	9/105 8.5%	225/14296 1.5%	IL1RN IL6 ALDH2 IL1B CCL2 KRAS FOS PTGS2 F3
32103	positive regulation of response to external stimulus	0.42411	7.7367	6/105 5.7%	87/14296 0.6%	IL6 IL8 IL1B CCL2 PTGS2 F3
8637	apoptotic mitochondrial changes	0.56656	10.228	4/105 3.8%	29/14296 0.2%	JUN CDKN2A PMAIP1 SOD2
30098	lymphocyte differentiation	0.69616	12.438	6/105 5.7%	95/14296 0.6%	EGR1 RIT1 KLF6 SYK PRKDC PLCG2
22603	regulation of anatomical structure morphogenesis	0.7281	12.875	10/105 9.5%	301/14296 2.1%	CST3 AR IL1A IL6 IL1B ITGB2 CCL2 PTGS2 F3 RHOB
10646	regulation of cell communication	0.82602	14.355	21/105 20.0%	1153/14296 8.0%	LYN EGR1 CDKN2B SYK CDKN2A FPR1 GNAI3 PTGS2 RASGRP1 F3 AR IL1A IL6 NRAS LGALS1 CDC37 IL1B CCL2 KRAS SOCS4 CD44
9266	response to temperature stimulus	0.82832	14.355	6/105 5.7%	98/14296 0.6%	IL1A IL1B DNAJB4 CCL2 FOS F3
50790	regulation of catalytic activity	0.98898	16.969	18/105 17.1%	907/14296 6.3%	CDKN2B SYK CDKN2A FPR1 GNAI3 SOD2 F3 NFKB1 HERPUD1 CST3 AR SERTAD1 CDC37 IL1B PMAIP1 TPP1 KRAS GCLM
51674	localization of cell	1.0334	17.388	10/105 9.5%	314/14296 2.1%	TGFBR3 IL6 IL8 SYK PRKDC IL1B ITGB2 CCL2 CXCL3 CD44
48870	cell motility	1.0334	17.388	10/105 9.5%	314/14296 2.1%	TGFBR3 IL6 IL8 SYK PRKDC IL1B ITGB2 CCL2 CXCL3 CD44
10575	positive regulation vascular endothelial growth factor production	1.0438	17.393	3/105 2.8%	13/14296 0.0%	IL1A IL1B PTGS2
42325	regulation of phosphorylation	1.0577	17.456	13/105 12.3%	518/14296 3.6%	LYN JUN CDKN2B SYK CDKN2A ITGB2 FPR1 IL6 SERTAD1 CDC37 IL1B KRAS CD44
42060	wound healing	1.077	17.608	8/105 7.6%	199/14296 1.3%	IL1A IL6 KLF6 SERPINB2 IL1B PLAUR F3 CD44
31644	regulation of neurological system process	1.1255	18.229	7/105 6.6%	149/14296 1.0%	EGR1 IL1A NRAS GNAI3 CCL2 KRAS PTGS2
80134	regulation of response to stress	1.1768	18.865	10/105 9.5%	319/14296 2.2%	LYN IL1A ZFP36 IL6 SYK CDKN2A IL1B PTGS2 F3 CD44
48583	regulation of response to stimulus	1.1865	18.865	13/105 12.3%	524/14296 3.6%	LYN SYK CDKN2A PTGS2 F3 IL1A ZFP36 IL6 IL8 IL1B PLCG2 CCL2 CD44
10212	response to ionizing radiation	1.2162	19.16	5/105 4.7%	66/14296 0.4%	IL1A PRKDC IL1B CCL2 SOD2
9991	response to extracellular stimulus	1.397	21.81	9/105 8.5%	264/14296 1.8%	IL1A JUN CDKN2B IL1B CCL2 FOS PTGS2 SOD2 CD44
33153	T cell receptor V(D)J recombination	1.5953	24.041	2/105 1.9%	3/14296 0.0%	RIT1 PRKDC
10193	response to ozone	1.5953	24.041	2/105 1.9%	3/14296 0.0%	IL1A IL1B
2568	somatic diversification of T cell receptor genes	1.5953	24.041	2/105 1.9%	3/14296 0.0%	RIT1 PRKDC
2681	somatic recombination of T cell receptor gene segments	1.5953	24.041	2/105 1.9%	3/14296 0.0%	RIT1 PRKDC
51174	regulation of phosphorus metabolic process	1.6581	24.56	13/105 12.3%	542/14296 3.7%	LYN JUN CDKN2B SYK CDKN2A ITGB2 FPR1 IL6 SERTAD1 CDC37 IL1B KRAS CD44
19220	regulation of phosphate metabolic process	1.6581	24.56	13/105 12.3%	542/14296 3.7%	LYN JUN CDKN2B SYK CDKN2A ITGB2 FPR1 IL6 SERTAD1 CDC37 IL1B KRAS CD44
34614	cellular response to reactive oxygen species	1.6737	24.58	4/105 3.8%	38/14296 0.2%	PRG2 FOS SOD2 F3
9628	response to abiotic stimulus	1.8425	26.833	11/105 10.4%	404/14296 2.8%	IL1A JUN NRAS PRKDC IL1B DNAJB4 CCL2 KRAS FOS SOD2 F3
9314	response to radiation	1.8944	27.358	8/105 7.6%	216/14296 1.5%	IL1A NRAS PRKDC IL1B CCL2 KRAS FOS SOD2
50880	regulation of blood vessel size	2.2577	31.809	4/105 3.8%	41/14296 0.2%	ACTA2 HBB GCLM SOD2
50921	positive regulation of chemotaxis	2.2577	31.809	4/105 3.8%	41/14296 0.2%	IL6 IL8 CCL2 F3
35150	regulation of tube size	2.2577	31.809	4/105 3.8%	41/14296 0.2%	ACTA2 HBB GCLM SOD2
10740	positive regulation of intracellular protein kinase cascade	2.2831	31.908	8/105 7.6%	222/14296 1.5%	LYN AR IL1A IL6 LGALS1 IL1B F3 CD44
51094	positive regulation of developmental process	2.3298	32.3	10/105 9.5%	347/14296 2.4%	IL1A JUN IL6 CDKN2B SYK IL1B PTGS2 F3 NFKB1 RHOB
32502	developmental process	2.4198	33.147	40/105 38.0%	3234/14296 22.6%	PRKDC HBB CXCL1 PTGS2 RASGRP1 LGALS2 ABLIM1 NRAS LGALS1 ALDH2 PLCG2 CCL2 IER3 LYN EGR1 JUN CDKN2B SYK CDKN2A PLAUR FOS HTR5A KLF4 SOD2 F3 RHOB ACTA2 TGFBR3 AR IL6 RIT1 KLF6 IL8 IL1B FOSB TPP1 KRAS PTX3 GCLM CD44
2675	positive regulation of acute inflammatory response	2.4291	33.147	3/105 2.8%	17/14296 0.1%	IL6 IL1B PTGS2
50730	regulation of peptidyl-tyrosine phosphorylation	2.5224	34.151	5/105 4.7%	77/14296 0.5%	LYN IL6 SYK ITGB2 CD44
51239	regulation of multicellular organismal process	2.5447	34.186	19/105 18.0%	1067/14296 7.4%	EGR1 JUN CDKN2B SYK CDKN2A GNAI3 PTGS2 F3 RHOB CST3 AR IL1A ZFP36 IL6 NRAS LGALS1 IL1B CCL2 KRAS
33034	positive regulation of myeloid cell apoptosis	3.1754	41.689	2/105 1.9%	4/14296 0.0%	CDKN2A CD44
33591	response to L-ascorbic acid	3.1754	41.689	2/105 1.9%	4/14296 0.0%	IL1A IL1B
35022	positive regulation of Rac protein signal transduction	3.1754	41.689	2/105 1.9%	4/14296 0.0%	NRAS KRAS
2521	leukocyte differentiation	3.4271	44.656	6/105 5.7%	127/14296 0.8%	EGR1 RIT1 KLF6 SYK PRKDC PLCG2
43410	positive regulation of MAPKKK cascade	3.58	46.3	5/105 4.7%	83/14296 0.5%	AR IL1A IL6 IL1B CD44
50804	regulation of synaptic transmission	3.7268	47.841	6/105 5.7%	129/14296 0.9%	EGR1 NRAS GNAI3 CCL2 KRAS PTGS2
48520	positive regulation of behavior	3.8444	48.988	4/105 3.8%	47/14296 0.3%	IL6 IL8 CCL2 F3
48169	regulation of long-term neuronal synaptic plasticity	4.0076	50.452	3/105 2.8%	20/14296 0.1%	EGR1 NRAS KRAS
10557	positive regulation of macromolecule biosynthetic process	4.0359	50.452	14/105 13.3%	674/14296 4.7%	EGR1 JUN SYK PRKDC FOS ELK1 NFKB1 AR IL1A IL6 RIT1 KLF6 IL1B NAMPT
80135	regulation of cellular response to stress	4.0467	50.452	6/105 5.7%	131/14296 0.9%	LYN IL1A SYK CDKN2A IL1B CD44
6979	response to oxidative stress	4.1104	50.88	7/105 6.6%	184/14296 1.2%	JUN PRG2 FOS GCLM PTGS2 SOD2 F3
31667	response to nutrient levels	4.1927	51.504	8/105 7.6%	243/14296 1.6%	IL1A JUN CDKN2B IL1B CCL2 PTGS2 SOD2 CD44
302	response to reactive oxygen species	4.2202	51.504	5/105 4.7%	86/14296 0.6%	JUN PRG2 FOS SOD2 F3
1836	release of cytochrome c from mitochondria	4.6507	56.361	3/105 2.8%	21/14296 0.1%	JUN PMAIP1 SOD2
10604	positive regulation of macromolecule metabolic process	4.7001	56.564	17/105 16.1%	940/14296 6.5%	LYN EGR1 JUN SYK PRKDC FOS ELK1 NFKB1 AR IL1A ZFP36 IL6 RIT1 KLF6 IL1B NAMPT CD44
48856	anatomical structure development	4.7568	56.852	34/105 32.3%	2655/14296 18.5%	PRKDC HBB CXCL1 PTGS2 LGALS2 ABLIM1 NRAS LGALS1 ALDH2 PLCG2 CCL2 IER3 LYN EGR1 JUN CDKN2B SYK PLAUR FOS HTR5A KLF4 SOD2 ACTA2 TGFBR3 AR IL6 RIT1 KLF6 IL8 TPP1 KRAS PTX3 GCLM CD44
9966	regulation of signal transduction	5.0052	59.412	15/105 14.2%	772/14296 5.4%	LYN SYK FPR1 RASGRP1 F3 AR IL1A IL6 NRAS LGALS1 CDC37 IL1B KRAS SOCS4 CD44
32101	regulation of response to external stimulus	5.1416	60.049	7/105 6.6%	191/14296 1.3%	ZFP36 IL6 IL8 IL1B CCL2 PTGS2 F3
50920	regulation of chemotaxis	5.2664	60.049	4/105 3.8%	51/14296 0.3%	IL6 IL8 CCL2 F3
3018	vascular process in circulatory system	5.2664	60.049	4/105 3.8%	51/14296 0.3%	ACTA2 HBB GCLM SOD2
71398	cellular response to fatty acid	5.2669	60.049	2/105 1.9%	5/14296 0.0%	EGR1 ALDH2
10713	negative regulation of collagen metabolic process	5.2669	60.049	2/105 1.9%	5/14296 0.0%	CST3 IL6
44252	negative regulation of multicellular organismal metabolic process	5.2669	60.049	2/105 1.9%	5/14296 0.0%	CST3 IL6
23051	regulation of signaling process	5.3538	60.276	15/105 14.2%	777/14296 5.4%	LYN SYK FPR1 RASGRP1 F3 AR IL1A IL6 NRAS LGALS1 CDC37 IL1B KRAS SOCS4 CD44
32755	positive regulation of interleukin-6 production	5.3563	60.276	3/105 2.8%	22/14296 0.1%	IL1A IL6 IL1B
43523	regulation of neuron apoptosis	5.4745	61.209	5/105 4.7%	91/14296 0.6%	JUN NRAS KRAS GCLM SOD2
51969	regulation of transmission of nerve impulse	5.5463	61.614	6/105 5.7%	139/14296 0.9%	EGR1 NRAS GNAI3 CCL2 KRAS PTGS2
45944	positive regulation of transcription from RNA polymerase II promoter	5.6278	62.12	10/105 9.5%	388/14296 2.7%	AR EGR1 JUN IL6 RIT1 KLF6 PRKDC IL1B FOS ELK1
42493	response to drug	5.9182	64.913	8/105 7.6%	256/14296 1.7%	JUN LGALS1 IL1B CCL2 FOS GCLM PTGS2 SOD2
43524	negative regulation of neuron apoptosis	6.1021	66.509	4/105 3.8%	53/14296 0.3%	NRAS KRAS GCLM SOD2
10627	regulation of intracellular protein kinase cascade	6.16	66.721	9/105 8.5%	323/14296 2.2%	LYN AR IL1A IL6 LGALS1 SYK IL1B F3 CD44
34599	cellular response to oxidative stress	6.5533	70.54	4/105 3.8%	54/14296 0.3%	PRG2 FOS SOD2 F3
32570	response to progesterone stimulus	6.965	74.509	3/105 2.8%	24/14296 0.1%	ALDH2 CCL2 FOS
7612	learning	7.0277	74.718	4/105 3.8%	55/14296 0.3%	JUN NRAS KRAS FOS
7184	SMAD protein nuclear translocation	7.8624	83.083	2/105 1.9%	6/14296 0.0%	JUN SPTBN1
7179	transforming growth factor beta receptor signaling pathway	8.0486	84.026	4/105 3.8%	57/14296 0.3%	TGFBR3 JUN CCL2 FOS
48167	regulation of synaptic plasticity	8.0486	84.026	4/105 3.8%	57/14296 0.3%	EGR1 NRAS KRAS PTGS2
32879	regulation of localization	8.5197	88.411	14/105 13.3%	727/14296 5.0%	LYN SYK CDKN2A PIK3R1 PTGS2 F3 NFKB1 TGFBR3 IL1A IL6 IL1B PLCG2 CCL2 PTX3
50731	positive regulation of peptidyl-tyrosine phosphorylation	8.5964	88.676	4/105 3.8%	58/14296 0.4%	LYN IL6 SYK CD44
33273	response to vitamin	9.2006	94.347	5/105 4.7%	102/14296 0.7%	IL1A IL1B CCL2 PTGS2 CD44
1775	cell activation	9.4334	96.165	8/105 7.6%	275/14296 1.9%	EGR1 IL6 RIT1 KLF6 IL8 SYK PRKDC PLCG2
52547	regulation of peptidase activity	9.6143	97.436	5/105 4.7%	103/14296 0.7%	CST3 CDKN2A PMAIP1 F3 HERPUD1
79	regulation of cyclin-dependent protein kinase activity	9.77	97.87	4/105 3.8%	60/14296 0.4%	CDKN2B SERTAD1 CDKN2A CDC37
9612	response to mechanical stimulus	9.77	97.87	4/105 3.8%	60/14296 0.4%	JUN CCL2 FOS F3
70304	positive regulation of stress-activated protein kinase signaling cascade	9.9059	98.097	3/105 2.8%	27/14296 0.1%	LYN IL1A IL1B
2673	regulation of acute inflammatory response	9.9059	98.097	3/105 2.8%	27/14296 0.1%	IL6 IL1B PTGS2
7167	enzyme linked receptor protein signaling pathway	10.031	98.771	9/105 8.5%	346/14296 2.4%	TGFBR3 AR JUN SYK CCL2 PIK3R1 FOS TKT SPTBN1
51101	regulation of DNA binding	10.49	102.71	6/105 5.7%	157/14296 1.0%	JUN IL6 CDKN2A IL1B TPP1 KRAS
1932	regulation of protein amino acid phosphorylation	10.904	104.89	7/105 6.6%	217/14296 1.5%	LYN JUN IL6 SYK IL1B ITGB2 CD44
71396	cellular response to lipid	10.955	104.89	2/105 1.9%	7/14296 0.0%	EGR1 ALDH2
2548	monocyte chemotaxis	10.955	104.89	2/105 1.9%	7/14296 0.0%	IL6 CCL2
60558	regulation of calcidiol 1-monooxygenase activity	10.955	104.89	2/105 1.9%	7/14296 0.0%	IL1B NFKB1
30217	T cell differentiation	11.052	105.24	4/105 3.8%	62/14296 0.4%	EGR1 RIT1 SYK PRKDC
7178	transmembrane receptor protein serine/threonine kinase signaling pathway	11.894	112.5	5/105 4.7%	108/14296 0.7%	TGFBR3 JUN CCL2 FOS SPTBN1
43408	regulation of MAPKKK cascade	11.944	112.5	6/105 5.7%	161/14296 1.1%	AR IL1A IL6 SYK IL1B CD44
51254	positive regulation of RNA metabolic process	12.125	113.47	11/105 10.4%	506/14296 3.5%	AR EGR1 ZFP36 JUN IL6 RIT1 KLF6 PRKDC IL1B FOS ELK1
32768	regulation of monooxygenase activity	12.244	113.47	3/105 2.8%	29/14296 0.2%	IL1B KRAS NFKB1
48661	positive regulation of smooth muscle cell proliferation	12.244	113.47	3/105 2.8%	29/14296 0.2%	JUN IL6 PTGS2
9408	response to heat	12.448	114.74	4/105 3.8%	64/14296 0.4%	IL1A IL1B DNAJB4 CCL2
9653	anatomical structure morphogenesis	12.891	118.2	19/105 18.0%	1218/14296 8.5%	JUN SYK PRKDC PLAUR HBB KLF4 SOD2 ACTA2 TGFBR3 AR ABLIM1 RIT1 IL8 CCL2 TPP1 PTX3 GCLM CD44 IER3
42542	response to hydrogen peroxide	13.19	120.31	4/105 3.8%	65/14296 0.4%	JUN PRG2 SOD2 F3
42129	regulation of T cell proliferation	13.962	126.25	4/105 3.8%	66/14296 0.4%	IL6 SYK CDKN2A IL1B
7265	Ras protein signal transduction	13.987	126.25	5/105 4.7%	112/14296 0.7%	NRAS CDKN2A KRAS RASGRP1 RHOB
7584	response to nutrient	14.856	133.4	6/105 5.7%	168/14296 1.1%	IL1A CDKN2B IL1B CCL2 PTGS2 CD44
45321	leukocyte activation	16.422	146.36	7/105 6.6%	233/14296 1.6%	EGR1 RIT1 KLF6 IL8 SYK PRKDC PLCG2
50795	regulation of behavior	16.469	146.36	4/105 3.8%	69/14296 0.4%	IL6 IL8 CCL2 F3
51789	response to protein stimulus	16.972	150.07	5/105 4.7%	117/14296 0.8%	EGR1 HSPA8 DNAJB4 FOS HERPUD1
7346	regulation of mitotic cell cycle	17.758	155.85	6/105 5.7%	174/14296 1.2%	ANLN IL1A CDKN2B HERC2 CDKN2A IL1B
8306	associative learning	17.897	155.85	3/105 2.8%	33/14296 0.2%	NRAS KRAS FOS
70374	positive regulation of ERK1 and ERK2 cascade	17.897	155.85	3/105 2.8%	33/14296 0.2%	IL1A IL1B CD44
31620	regulation of fever	18.6	159.57	2/105 1.9%	9/14296 0.0%	IL1B PTGS2
31622	positive regulation of fever	18.6	159.57	2/105 1.9%	9/14296 0.0%	IL1B PTGS2
31648	protein destabilization	18.6	159.57	2/105 1.9%	9/14296 0.0%	PRKDC CDKN2A
1934	positive regulation of protein amino acid phosphorylation	18.974	161.21	5/105 4.7%	120/14296 0.8%	LYN IL6 SYK IL1B CD44
71310	cellular response to organic substance	18.976	161.21	7/105 6.6%	239/14296 1.6%	EGR1 LGALS1 ALDH2 PRKDC PIK3R1 FOS HERPUD1
33554	cellular response to stress	19.242	162.67	12/105 11.4%	619/14296 4.3%	LYN IL1A JUN HERC2 SYK PRKDC PRG2 TPP1 FOS SOD2 F3 HERPUD1
50680	negative regulation of epithelial cell proliferation	19.525	164.25	3/105 2.8%	34/14296 0.2%	TGFBR3 AR CDKN2B
33993	response to lipid	21.242	176.13	3/105 2.8%	35/14296 0.2%	TGFBR3 EGR1 ALDH2
48168	regulation of neuronal synaptic plasticity	21.242	176.13	3/105 2.8%	35/14296 0.2%	EGR1 NRAS KRAS
7259	JAK-STAT cascade	21.242	176.13	3/105 2.8%	35/14296 0.2%	STAT4 CCL2 SOCS4
44057	regulation of system process	21.415	176.73	8/105 7.6%	313/14296 2.1%	EGR1 IL1A NRAS IL1B GNAI3 CCL2 KRAS PTGS2
33151	V(D)J recombination	23.139	186.76	2/105 1.9%	10/14296 0.0%	RIT1 PRKDC
55093	response to hyperoxia	23.139	186.76	2/105 1.9%	10/14296 0.0%	ALDH2 SOD2
31650	regulation of heat generation	23.139	186.76	2/105 1.9%	10/14296 0.0%	IL1B PTGS2
31652	positive regulation of heat generation	23.139	186.76	2/105 1.9%	10/14296 0.0%	IL1B PTGS2
90066	regulation of anatomical structure size	23.17	186.76	8/105 7.6%	317/14296 2.2%	ACTA2 TGFBR3 AR CDKN2A HBB GCLM SOD2 SPTBN1
42035	regulation of cytokine biosynthetic process	24.651	196.87	4/105 3.8%	77/14296 0.5%	IL1A IL6 SYK IL1B
10243	response to organic nitrogen	24.651	196.87	4/105 3.8%	77/14296 0.5%	IL1A IL1B CCL2 PTGS2
46649	lymphocyte activation	24.833	197.41	6/105 5.7%	186/14296 1.3%	EGR1 RIT1 KLF6 SYK PRKDC PLCG2
35466	regulation of signaling pathway	25.866	204.68	16/105 15.2%	1003/14296 7.0%	LYN CDKN2B SYK CDKN2A FPR1 RASGRP1 F3 AR IL1A IL6 NRAS LGALS1 CDC37 IL1B KRAS CD44
51338	regulation of transferase activity	26.197	206.36	9/105 8.5%	398/14296 2.7%	CDKN2B SYK SERTAD1 CDKN2A CDC37 IL1B FPR1 TPP1 KRAS
42327	positive regulation of phosphorylation	27.81	216.78	5/105 4.7%	131/14296 0.9%	LYN IL6 SYK IL1B CD44
45073	regulation of chemokine biosynthetic process	28.145	216.78	2/105 1.9%	11/14296 0.0%	IL6 IL1B
46825	regulation of protein export from nucleus	28.145	216.78	2/105 1.9%	11/14296 0.0%	CDKN2A IL1B
35020	regulation of Rac protein signal transduction	28.145	216.78	2/105 1.9%	11/14296 0.0%	NRAS KRAS
43516	regulation of DNA damage response, signal transduction by p53 class mediator	28.145	216.78	2/105 1.9%	11/14296 0.0%	CDKN2A CD44
32844	regulation of homeostatic process	29.69	226.66	5/105 4.7%	133/14296 0.9%	IL1B TPP1 GCLM PTGS2 CD44
19216	regulation of lipid metabolic process	29.69	226.66	5/105 4.7%	133/14296 0.9%	IL1A ACSL1 IL1B PTGS2 NFKB1
45935	positive regulation of nucleobase, nucleoside, nucleotide and nucleic acid metabolic process	30.639	231.04	12/105 11.4%	655/14296 4.5%	AR EGR1 ZFP36 JUN IL6 RIT1 KLF6 PRKDC IL1B FOS ELK1 NFKB1
45937	positive regulation of phosphate metabolic process	30.664	231.04	5/105 4.7%	134/14296 0.9%	LYN IL6 SYK IL1B CD44
10562	positive regulation of phosphorus metabolic process	30.664	231.04	5/105 4.7%	134/14296 0.9%	LYN IL6 SYK IL1B CD44
6468	protein amino acid phosphorylation	31.406	235.62	12/105 11.4%	657/14296 4.5%	LYN TGFBR3 PRKCH SYK PRKDC IL1B FPR1 STAT4 CCL2 TKT SPTBN1 PIK3CG
6357	regulation of transcription from RNA polymerase II promoter	32.067	239.54	13/105 12.3%	747/14296 5.2%	EGR1 JUN PRKDC FOS SOD2 ELK1 NFKB1 AR IL6 RIT1 KLF6 IL1B FOSB
70302	regulation of stress-activated protein kinase signaling cascade	32.371	240.77	4/105 3.8%	83/14296 0.5%	LYN IL1A SYK IL1B
45941	positive regulation of transcription	32.962	241.5	11/105 10.4%	575/14296 4.0%	AR EGR1 JUN IL6 RIT1 KLF6 PRKDC IL1B FOS ELK1 NFKB1
70372	regulation of ERK1 and ERK2 cascade	33.512	241.5	3/105 2.8%	41/14296 0.2%	IL1A IL1B CD44
50729	positive regulation of inflammatory response	33.512	241.5	3/105 2.8%	41/14296 0.2%	IL6 IL1B PTGS2
32874	positive regulation of stress-activated MAPK cascade	33.613	241.5	2/105 1.9%	12/14296 0.0%	IL1A IL1B
33032	regulation of myeloid cell apoptosis	33.613	241.5	2/105 1.9%	12/14296 0.0%	CDKN2A CD44
46834	lipid phosphorylation	33.613	241.5	2/105 1.9%	12/14296 0.0%	PIK3R1 PIK3CG
46854	phosphoinositide phosphorylation	33.613	241.5	2/105 1.9%	12/14296 0.0%	PIK3R1 PIK3CG
51272	positive regulation of cellular component movement	33.723	241.5	5/105 4.7%	137/14296 0.9%	LYN IL6 CCL2 PTGS2 F3
40017	positive regulation of locomotion	33.723	241.5	5/105 4.7%	137/14296 0.9%	IL6 IL8 CCL2 PTGS2 F3
10564	regulation of cell cycle process	34.791	248.12	5/105 4.7%	138/14296 0.9%	ANLN IL1A HERC2 CDKN2A IL1B
7275	multicellular organismal development	35.424	251.53	34/105 32.3%	2971/14296 20.7%	PRKDC HBB CXCL1 PTGS2 LGALS2 ABLIM1 LGALS1 ALDH2 PLCG2 CCL2 LYN EGR1 JUN CDKN2B SYK PLAUR FOS HTR5A KLF4 SOD2 RHOB ACTA2 TGFBR3 AR IL6 RIT1 KLF6 IL8 IL1B FOSB TPP1 PTX3 GCLM CD44
51098	regulation of binding	35.56	251.53	6/105 5.7%	200/14296 1.3%	JUN IL6 CDKN2A IL1B TPP1 KRAS
42102	positive regulation of T cell proliferation	35.899	251.88	3/105 2.8%	42/14296 0.2%	IL6 SYK IL1B
32675	regulation of interleukin-6 production	35.899	251.88	3/105 2.8%	42/14296 0.2%	IL1A IL6 IL1B
35239	tube morphogenesis	36.44	253.97	6/105 5.7%	201/14296 1.4%	ACTA2 AR HBB GCLM SOD2 CD44
7186	G-protein coupled receptor protein signaling pathway	36.49	253.97	10/105 9.5%	499/14296 3.4%	AR IL8 BAI3 FPR1 GNAI3 CCL2 CXCL1 PTPN6 HTR5A PIK3CG
45893	positive regulation of transcription, DNA-dependent	37.01	256.55	10/105 9.5%	500/14296 3.4%	AR EGR1 JUN IL6 RIT1 KLF6 PRKDC IL1B FOS ELK1
1817	regulation of cytokine production	37.336	257.52	6/105 5.7%	202/14296 1.4%	IL1A IL6 SYK IL1B CCL2 PTGS2
51050	positive regulation of transport	37.447	257.52	7/105 6.6%	270/14296 1.8%	IL1A IL6 SYK IL1B PLCG2 PTX3 PIK3R1
90068	positive regulation of cell cycle process	38.388	262.95	3/105 2.8%	43/14296 0.3%	IL1A CDKN2A IL1B
45086	positive regulation of interleukin-2 biosynthetic process	39.535	269.74	2/105 1.9%	13/14296 0.0%	IL1A IL1B
2682	regulation of immune system process	39.806	270.53	9/105 8.5%	424/14296 2.9%	ZFP36 JUN IL6 SYK CDKN2A IL1B PLCG2 CCL2 CD44
30183	B cell differentiation	40.979	275.26	3/105 2.8%	44/14296 0.3%	KLF6 PRKDC PLCG2
51341	regulation of oxidoreductase activity	40.979	275.26	3/105 2.8%	44/14296 0.3%	IL1B KRAS NFKB1
48660	regulation of smooth muscle cell proliferation	40.979	275.26	3/105 2.8%	44/14296 0.3%	JUN IL6 PTGS2
42592	homeostatic process	42.851	286.72	13/105 12.3%	773/14296 5.4%	LYN JUN PRKDC SOD2 HERPUD1 TGFBR3 IL1A MT2A IL6 IL1B PLCG2 CCL2 TPP1
50727	regulation of inflammatory response	43.287	288.52	4/105 3.8%	90/14296 0.6%	ZFP36 IL6 IL1B PTGS2
30154	cell differentiation	43.702	290.17	22/105 20.9%	1668/14296 11.6%	LYN EGR1 JUN CDKN2B SYK PRKDC KLF4 SOD2 RASGRP1 RHOB TGFBR3 AR LGALS2 IL6 NRAS RIT1 KLF6 LGALS1 PLCG2 KRAS PTX3 CD44
51049	regulation of transport	44.322	293.17	10/105 9.5%	513/14296 3.5%	IL1A IL6 SYK CDKN2A IL1B PLCG2 PTX3 PIK3R1 PTGS2 NFKB1
33138	positive regulation of peptidyl-serine phosphorylation	45.904	300.19	2/105 1.9%	14/14296 0.0%	IL6 CD44
22409	positive regulation of cell-cell adhesion	45.904	300.19	2/105 1.9%	14/14296 0.0%	LGALS1 IL1B
7263	nitric oxide mediated signal transduction	45.904	300.19	2/105 1.9%	14/14296 0.0%	MT2A FPR1
43281	regulation of caspase activity	46.81	304.97	4/105 3.8%	92/14296 0.6%	CDKN2A PMAIP1 F3 HERPUD1
10628	positive regulation of gene expression	47.125	305.87	11/105 10.4%	603/14296 4.2%	AR EGR1 JUN IL6 RIT1 KLF6 PRKDC IL1B FOS ELK1 NFKB1
50670	regulation of lymphocyte proliferation	48.642	313.37	4/105 3.8%	93/14296 0.6%	IL6 SYK CDKN2A IL1B
43388	positive regulation of DNA binding	48.642	313.37	4/105 3.8%	93/14296 0.6%	IL6 IL1B TPP1 KRAS
16310	phosphorylation	49.255	316.04	13/105 12.3%	786/14296 5.4%	LYN PRKCH SYK PRKDC FPR1 PIK3R1 PIK3CG TGFBR3 IL1B STAT4 CCL2 TKT SPTBN1
48513	organ development	49.421	316.04	23/105 21.9%	1792/14296 12.5%	LYN EGR1 JUN CDKN2B SYK PRKDC PLAUR PTGS2 HTR5A KLF4 SOD2 TGFBR3 AR IL6 ABLIM1 RIT1 KLF6 IL8 ALDH2 PLCG2 CCL2 PTX3 CD44
32944	regulation of mononuclear cell proliferation	50.522	321.89	4/105 3.8%	94/14296 0.6%	IL6 SYK CDKN2A IL1B
70663	regulation of leukocyte proliferation	52.45	330.98	4/105 3.8%	95/14296 0.6%	IL6 SYK CDKN2A IL1B
32770	positive regulation of monooxygenase activity	52.713	330.98	2/105 1.9%	15/14296 0.1%	IL1B KRAS
46632	alpha-beta T cell differentiation	52.713	330.98	2/105 1.9%	15/14296 0.1%	RIT1 SYK
19079	viral genome replication	52.713	330.98	2/105 1.9%	15/14296 0.1%	CCL4 CCL2
23014	signal transmission via phosphorylation event	53.457	333.24	8/105 7.6%	364/14296 2.5%	TGFBR3 ZFP36 SYK IL1B FPR1 STAT4 CCL2 SOCS4
7243	intracellular protein kinase cascade	53.457	333.24	8/105 7.6%	364/14296 2.5%	TGFBR3 ZFP36 SYK IL1B FPR1 STAT4 CCL2 SOCS4
70201	regulation of establishment of protein localization	53.858	333.34	5/105 4.7%	153/14296 1.0%	IL1A IL6 CDKN2A IL1B PIK3R1
10038	response to metal ion	53.858	333.34	5/105 4.7%	153/14296 1.0%	IL1A MT2A PLCG2 MT1X PTGS2
31399	regulation of protein modification process	55.212	340.51	8/105 7.6%	366/14296 2.5%	LYN JUN IL6 SYK CDKN2A IL1B ITGB2 CD44
8217	regulation of blood pressure	56.452	346.92	4/105 3.8%	97/14296 0.6%	ACTA2 HBB PTGS2 SOD2
45859	regulation of protein kinase activity	57.926	354.72	8/105 7.6%	369/14296 2.5%	CDKN2B SYK SERTAD1 CDKN2A CDC37 IL1B FPR1 KRAS
52548	regulation of endopeptidase activity	58.528	357.14	4/105 3.8%	98/14296 0.6%	CDKN2A PMAIP1 F3 HERPUD1
6690	icosanoid metabolic process	58.75	357.24	3/105 2.8%	50/14296 0.3%	SYK CYP4F3 PTGS2
32872	regulation of stress-activated MAPK cascade	59.956	358.29	2/105 1.9%	16/14296 0.1%	IL1A IL1B
45599	negative regulation of fat cell differentiation	59.956	358.29	2/105 1.9%	16/14296 0.1%	IL6 SOD2
70542	response to fatty acid	59.956	358.29	2/105 1.9%	16/14296 0.1%	EGR1 ALDH2
10812	negative regulation of cell-substrate adhesion	59.956	358.29	2/105 1.9%	16/14296 0.1%	LGALS1 CDKN2A
60395	SMAD protein signal transduction	59.956	358.29	2/105 1.9%	16/14296 0.1%	JUN FOS
48869	cellular developmental process	60.387	359.62	22/105 20.9%	1714/14296 11.9%	LYN EGR1 JUN CDKN2B SYK PRKDC KLF4 SOD2 RASGRP1 RHOB TGFBR3 AR LGALS2 IL6 NRAS RIT1 KLF6 LGALS1 PLCG2 KRAS PTX3 CD44
51128	regulation of cellular component organization	61.569	363.67	10/105 9.5%	538/14296 3.7%	CST3 IL1A HERC2 LGALS1 IL1B ITGB2 TPP1 PTX3 PIK3R1 SPTBN1
45834	positive regulation of lipid metabolic process	62.092	363.67	3/105 2.8%	51/14296 0.3%	IL1A IL1B PTGS2
42108	positive regulation of cytokine biosynthetic process	62.092	363.67	3/105 2.8%	51/14296 0.3%	IL1A SYK IL1B
50864	regulation of B cell activation	62.092	363.67	3/105 2.8%	51/14296 0.3%	IL6 SYK CDKN2A
6944	cellular membrane fusion	65.547	363.67	3/105 2.8%	52/14296 0.3%	VAMP8 GCA GNAI3
33198	response to ATP	67.626	363.67	2/105 1.9%	17/14296 0.1%	IL1B PLCG2
33280	response to vitamin D	67.626	363.67	2/105 1.9%	17/14296 0.1%	IL1B PTGS2
46688	response to copper ion	67.626	363.67	2/105 1.9%	17/14296 0.1%	IL1A MT2A
71695	anatomical structure maturation	67.626	363.67	2/105 1.9%	17/14296 0.1%	PTGS2 CD44
10712	regulation of collagen metabolic process	67.626	363.67	2/105 1.9%	17/14296 0.1%	CST3 IL6
33559	unsaturated fatty acid metabolic process	69.113	363.67	3/105 2.8%	53/14296 0.3%	SYK CYP4F3 PTGS2
61025	membrane fusion	69.113	363.67	3/105 2.8%	53/14296 0.3%	VAMP8 GCA GNAI3
1819	positive regulation of cytokine production	69.67	363.67	4/105 3.8%	103/14296 0.7%	IL1A IL6 IL1B PTGS2
44093	positive regulation of molecular function	71.239	363.67	11/105 10.4%	638/14296 4.4%	IL6 SYK CDKN2A IL1B FPR1 PLCG2 PMAIP1 TPP1 KRAS GCLM F3
43549	regulation of kinase activity	71.965	363.67	8/105 7.6%	383/14296 2.6%	CDKN2B SYK SERTAD1 CDKN2A CDC37 IL1B FPR1 KRAS
42326	negative regulation of phosphorylation	72.793	363.67	3/105 2.8%	54/14296 0.3%	JUN CDKN2B CDKN2A
90271	positive regulation of fibroblast growth factor production	73.447	363.67	1/105 0.9%	1/14296 0.0%	PTGS2
90270	regulation of fibroblast growth factor production	73.447	363.67	1/105 0.9%	1/14296 0.0%	PTGS2
70091	glucagon secretion	73.447	363.67	1/105 0.9%	1/14296 0.0%	IL6
70098	chemokine-mediated signaling pathway	73.447	363.67	1/105 0.9%	1/14296 0.0%	CCL2
70164	negative regulation of adiponectin secretion	73.447	363.67	1/105 0.9%	1/14296 0.0%	IL1B
921	septin ring assembly	73.447	363.67	1/105 0.9%	1/14296 0.0%	ANLN
1315	age-dependent response to reactive oxygen species	73.447	363.67	1/105 0.9%	1/14296 0.0%	SOD2
34118	regulation of erythrocyte aggregation	73.447	363.67	1/105 0.9%	1/14296 0.0%	LGALS1
34120	positive regulation of erythrocyte aggregation	73.447	363.67	1/105 0.9%	1/14296 0.0%	LGALS1
34238	macrophage fusion	73.447	363.67	1/105 0.9%	1/14296 0.0%	CD44
42465	kinesis	73.447	363.67	1/105 0.9%	1/14296 0.0%	CCL20
42466	chemokinesis	73.447	363.67	1/105 0.9%	1/14296 0.0%	CCL20
34699	response to luteinizing hormone stimulus	73.447	363.67	1/105 0.9%	1/14296 0.0%	TGFBR3
35026	leading edge cell differentiation	73.447	363.67	1/105 0.9%	1/14296 0.0%	JUN
2316	follicular B cell differentiation	73.447	363.67	1/105 0.9%	1/14296 0.0%	PLCG2
31106	septin ring organization	73.447	363.67	1/105 0.9%	1/14296 0.0%	ANLN
35227	regulation of glutamate-cysteine ligase activity	73.447	363.67	1/105 0.9%	1/14296 0.0%	GCLM
35229	positive regulation of glutamate-cysteine ligase activity	73.447	363.67	1/105 0.9%	1/14296 0.0%	GCLM
10702	regulation of histolysis	73.447	363.67	1/105 0.9%	1/14296 0.0%	CST3
10703	negative regulation of histolysis	73.447	363.67	1/105 0.9%	1/14296 0.0%	CST3
10710	regulation of collagen catabolic process	73.447	363.67	1/105 0.9%	1/14296 0.0%	CST3
10711	negative regulation of collagen catabolic process	73.447	363.67	1/105 0.9%	1/14296 0.0%	CST3
2543	activation of blood coagulation via clotting cascade	73.447	363.67	1/105 0.9%	1/14296 0.0%	F3
19102	male somatic sex determination	73.447	363.67	1/105 0.9%	1/14296 0.0%	AR
60211	regulation of nuclear-transcribed mRNA poly(A) tail shortening	73.447	363.67	1/105 0.9%	1/14296 0.0%	ZFP36
60213	positive regulation of nuclear-transcribed mRNA poly(A) tail shortening	73.447	363.67	1/105 0.9%	1/14296 0.0%	ZFP36
60310	regulation of elastin catabolic process	73.447	363.67	1/105 0.9%	1/14296 0.0%	CST3
60311	negative regulation of elastin catabolic process	73.447	363.67	1/105 0.9%	1/14296 0.0%	CST3
60312	regulation of blood vessel remodeling	73.447	363.67	1/105 0.9%	1/14296 0.0%	CST3
60313	negative regulation of blood vessel remodeling	73.447	363.67	1/105 0.9%	1/14296 0.0%	CST3
60318	definitive erythrocyte differentiation	73.447	363.67	1/105 0.9%	1/14296 0.0%	TGFBR3
60353	regulation of cell adhesion molecule production	73.447	363.67	1/105 0.9%	1/14296 0.0%	IL1B
60355	positive regulation of cell adhesion molecule production	73.447	363.67	1/105 0.9%	1/14296 0.0%	IL1B
60380	regulation of single-stranded telomeric DNA binding	73.447	363.67	1/105 0.9%	1/14296 0.0%	TPP1
60381	positive regulation of single-stranded telomeric DNA binding	73.447	363.67	1/105 0.9%	1/14296 0.0%	TPP1
3068	regulation of systemic arterial blood pressure by acetylcholine	73.447	363.67	1/105 0.9%	1/14296 0.0%	SOD2
3069	vasodilation by acetylcholine involved in regulation of systemic arterial blood pressure	73.447	363.67	1/105 0.9%	1/14296 0.0%	SOD2
3070	regulation of systemic arterial blood pressure by neurotransmitter	73.447	363.67	1/105 0.9%	1/14296 0.0%	SOD2
60520	activation of prostate induction by androgen receptor signaling pathway	73.447	363.67	1/105 0.9%	1/14296 0.0%	AR
32185	septin cytoskeleton organization	73.447	363.67	1/105 0.9%	1/14296 0.0%	ANLN
61013	regulation of mRNA catabolic process	73.447	363.67	1/105 0.9%	1/14296 0.0%	ZFP36
61014	positive regulation of mRNA catabolic process	73.447	363.67	1/105 0.9%	1/14296 0.0%	ZFP36
48773	erythrophore differentiation	73.447	363.67	1/105 0.9%	1/14296 0.0%	SOD2
45595	regulation of cell differentiation	74.197	366.33	10/105 9.5%	553/14296 3.8%	AR ZFP36 JUN IL6 CDKN2B LGALS1 SYK CDKN2A SOD2 NFKB1
30728	ovulation	75.717	370.67	2/105 1.9%	18/14296 0.1%	IL1B PTGS2
35176	social behavior	75.717	370.67	2/105 1.9%	18/14296 0.1%	IL1B KRAS
2504	antigen processing and presentation of peptide or polysaccharide antigen via MHC class II	75.717	370.67	2/105 1.9%	18/14296 0.1%	HLA-DMA HLA-DMB
6518	peptide metabolic process	76.587	373.88	3/105 2.8%	55/14296 0.3%	TPP1 GCLM SOD2
48731	system development	78.427	381.78	28/105 26.6%	2421/14296 16.9%	PRKDC CXCL1 PTGS2 LGALS2 ABLIM1 LGALS1 ALDH2 PLCG2 CCL2 LYN EGR1 JUN CDKN2B SYK PLAUR FOS HTR5A KLF4 SOD2 TGFBR3 AR IL6 RIT1 KLF6 IL8 TPP1 PTX3 CD44
34097	response to cytokine stimulus	79.533	386.08	4/105 3.8%	107/14296 0.7%	JUN CDKN2B FOS PTGS2
46890	regulation of lipid biosynthetic process	80.497	389.67	3/105 2.8%	56/14296 0.3%	IL1A PTGS2 NFKB1
43406	positive regulation of MAP kinase activity	82.135	395.39	4/105 3.8%	108/14296 0.7%	SYK IL1B FPR1 KRAS
7050	cell cycle arrest	82.135	395.39	4/105 3.8%	108/14296 0.7%	CDKN2B IL8 CDKN2A SESN2
51270	regulation of cellular component movement	83.462	399.88	6/105 5.7%	239/14296 1.6%	LYN TGFBR3 IL6 CCL2 PTGS2 F3
45076	regulation of interleukin-2 biosynthetic process	84.222	399.88	2/105 1.9%	19/14296 0.1%	IL1A IL1B
46579	positive regulation of Ras protein signal transduction	84.222	399.88	2/105 1.9%	19/14296 0.1%	NRAS KRAS
46631	alpha-beta T cell activation	84.222	399.88	2/105 1.9%	19/14296 0.1%	RIT1 SYK
32228	regulation of synaptic transmission, GABAergic	84.222	399.88	2/105 1.9%	19/14296 0.1%	NRAS KRAS
51099	positive regulation of binding	84.791	401.49	4/105 3.8%	109/14296 0.7%	IL6 IL1B TPP1 KRAS
55066	di-, tri-valent inorganic cation homeostasis	85.104	401.87	6/105 5.7%	240/14296 1.6%	MT2A IL1B PLCG2 CCL2 SOD2 HERPUD1
32880	regulation of protein localization	87.366	411.43	5/105 4.7%	172/14296 1.2%	IL1A IL6 CDKN2A IL1B PIK3R1
45936	negative regulation of phosphate metabolic process	88.663	415.28	3/105 2.8%	58/14296 0.4%	JUN CDKN2B CDKN2A
10563	negative regulation of phosphorus metabolic process	88.663	415.28	3/105 2.8%	58/14296 0.4%	JUN CDKN2B CDKN2A
51783	regulation of nuclear division	92.921	429.26	3/105 2.8%	59/14296 0.4%	IL1A HERC2 IL1B
6919	activation of caspase activity	92.921	429.26	3/105 2.8%	59/14296 0.4%	CDKN2A PMAIP1 F3
7088	regulation of mitosis	92.921	429.26	3/105 2.8%	59/14296 0.4%	IL1A HERC2 IL1B
33135	regulation of peptidyl-serine phosphorylation	93.135	429.26	2/105 1.9%	20/14296 0.1%	IL6 CD44
51057	positive regulation of small GTPase mediated signal transduction	93.135	429.26	2/105 1.9%	20/14296 0.1%	NRAS KRAS
44246	regulation of multicellular organismal metabolic process	93.135	429.26	2/105 1.9%	20/14296 0.1%	CST3 IL6
6793	phosphorus metabolic process	94.574	433.59	14/105 13.3%	949/14296 6.6%	LYN PRKCH SYK PRKDC FPR1 PIK3R1 PIK3CG TGFBR3 IL1B STAT4 CCL2 PTPN6 TKT SPTBN1
6796	phosphate metabolic process	94.574	433.59	14/105 13.3%	949/14296 6.6%	LYN PRKCH SYK PRKDC FPR1 PIK3R1 PIK3CG TGFBR3 IL1B STAT4 CCL2 PTPN6 TKT SPTBN1
45786	negative regulation of cell cycle	95.92	438.6	5/105 4.7%	176/14296 1.2%	CDKN2B IL8 CDKN2A SESN2 RHOB
46330	positive regulation of JNK cascade	102.45	465.99	2/105 1.9%	21/14296 0.1%	IL1A IL1B
50927	positive regulation of positive chemotaxis	102.45	465.99	2/105 1.9%	21/14296 0.1%	IL8 F3
1889	liver development	106.41	482.73	3/105 2.8%	62/14296 0.4%	TGFBR3 ALDH2 SOD2
3013	circulatory system process	107.4	484.71	5/105 4.7%	181/14296 1.2%	ACTA2 HBB GCLM PTGS2 SOD2
8015	blood circulation	107.4	484.71	5/105 4.7%	181/14296 1.2%	ACTA2 HBB GCLM PTGS2 SOD2
61008	hepaticobiliary system development	111.14	498.38	3/105 2.8%	63/14296 0.4%	TGFBR3 ALDH2 SOD2
32355	response to estradiol stimulus	111.14	498.38	3/105 2.8%	63/14296 0.4%	IL1B PTGS2 F3
16444	somatic cell DNA recombination	112.16	498.38	2/105 1.9%	22/14296 0.1%	RIT1 PRKDC
50926	regulation of positive chemotaxis	112.16	498.38	2/105 1.9%	22/14296 0.1%	IL8 F3
51385	response to mineralocorticoid stimulus	112.16	498.38	2/105 1.9%	22/14296 0.1%	KRAS FOS
2562	somatic diversification of immune receptors via germline recombination within a single locus	112.16	498.38	2/105 1.9%	22/14296 0.1%	RIT1 PRKDC
