# Supplementary material for: Network Analysis of Biomarkers Associated with Occupational Exposure to Benzene and Malathion
Source: Int J Mol Sci. 2023 May 28;24(11):9415. doi: 10.3390/ijms24119415 (PMC10253471; doi:10.3390/ijms24119415)
Supplement: Supplementary file 1 [file ijms-24-09415-s001.zip › Table S3 GO BiNGO Malathionpb.xlsx]

## Sheet: Malathionbp
GO_ID	GO_Description	P-val	Corrected_p-val	Cluster_frequency	Total_frequency	Genes
48518	positive regulation of biological process	1.1573e-09	1.4594e-06	34/59 57.6%	2208/14301 15.4%	B4GALT1 BTG1 SHC1 CEBPG PEBP1 BMI1 GNAI2 FGF6 SOCS3 LGALS1 IRAK1 CASP4 CD36 CD14 VHL LZTS2 HRAS MICA HTATIP2 MAP2K3 DUSP1 DDX11 STAT3 NME2 PML PAX1 CD5 WT1 RASA1 CDK2 TRIM35 TLR8 TEK FGFR1
48522	positive regulation of cellular process	2.8311e-08	1.785e-05	31/59 52.5%	2004/14301 14.0%	B4GALT1 BTG1 SHC1 CEBPG PEBP1 BMI1 GNAI2 FGF6 SOCS3 LGALS1 IRAK1 CASP4 CD36 VHL LZTS2 HRAS HTATIP2 MAP2K3 DUSP1 DDX11 STAT3 NME2 PML PAX1 CD5 WT1 CDK2 TRIM35 TLR8 TEK FGFR1
10941	regulation of cell death	1.2351e-07	5.1917e-05	21/59 35.5%	867/14301 6.0%	B4GALT1 BTG1 DUSP1 GSTP1 CEBPG NME2 PHB PML SOCS3 LGALS1 IRAK1 CD5 WT1 RASA1 CASP4 TRIM35 VHL LZTS2 HRAS HTATIP2 FGFR1
42127	regulation of cell proliferation	7.1442e-07	0.00019305	20/59 33.8%	848/14301 5.9%	B4GALT1 BTG1 SHC1 DDX11 NME2 FOXO4 PHB BMI1 PML GNAI2 FGF6 PLAU CD5 WT1 CDK2 TRIM35 VHL TEK HRAS FGFR1
42981	regulation of apoptosis	7.772e-07	0.00019305	20/59 33.8%	852/14301 5.9%	B4GALT1 BTG1 DUSP1 GSTP1 CEBPG NME2 PHB PML SOCS3 LGALS1 IRAK1 CD5 WT1 RASA1 CASP4 TRIM35 VHL HRAS HTATIP2 FGFR1
43067	regulation of programmed cell death	9.1855e-07	0.00019305	20/59 33.8%	860/14301 6.0%	B4GALT1 BTG1 DUSP1 GSTP1 CEBPG NME2 PHB PML SOCS3 LGALS1 IRAK1 CD5 WT1 RASA1 CASP4 TRIM35 VHL HRAS HTATIP2 FGFR1
50789	regulation of biological process	0.00020436	0.036813	48/59 81.3%	6552/14301 45.8%	B4GALT1 BTG1 SHC1 GSTP1 CEBPG PEBP1 GPS2 TWIST1 FOXO4 PHB BMI1 GNAI2 FGF6 SOCS3 LGALS1 IRAK1 PLAU CASP4 TPR CD36 CD14 VHL LZTS2 HRAS MICA HTATIP2 MAP2K3 EPHA4 NTRK2 DUSP1 DDX11 STAT3 NME2 PML PAX1 COL1A2 CD5 WT1 FSHR RASA1 CDK2 IRF7 TRIM35 TLR8 PRKD1 TEK PFN1 FGFR1
65007	biological regulation	0.00039198	0.061785	49/59 83.0%	6941/14301 48.5%	B4GALT1 BTG1 TFRC PEBP1 BMI1 FGF6 LGALS1 PLAU CASP4 CD36 LZTS2 HRAS HTATIP2 MAP2K3 EPHA4 DUSP1 DDX11 NME2 PAX1 FSHR RASA1 IRF7 TLR8 PRKD1 PFN1 SHC1 GSTP1 CEBPG GPS2 TWIST1 FOXO4 PHB GNAI2 SOCS3 IRAK1 TPR CD14 VHL MICA NTRK2 STAT3 PML COL1A2 CD5 WT1 CDK2 TRIM35 TEK FGFR1
50794	regulation of cellular process	0.00068066	0.095368	46/59 77.9%	6222/14301 43.5%	B4GALT1 BTG1 SHC1 GSTP1 CEBPG PEBP1 GPS2 TWIST1 FOXO4 PHB BMI1 GNAI2 FGF6 SOCS3 LGALS1 IRAK1 PLAU CASP4 TPR CD36 VHL LZTS2 HRAS HTATIP2 MAP2K3 EPHA4 NTRK2 DUSP1 DDX11 STAT3 NME2 PML PAX1 COL1A2 CD5 WT1 FSHR RASA1 CDK2 IRF7 TRIM35 TLR8 PRKD1 TEK PFN1 FGFR1
48523	negative regulation of cellular process	0.00089138	0.1124	24/59 40.6%	1844/14301 12.8%	B4GALT1 BTG1 GSTP1 STAT3 NME2 PEBP1 GPS2 TWIST1 FOXO4 PHB PML GNAI2 SOCS3 LGALS1 IRAK1 WT1 RASA1 TPR IRF7 TRIM35 VHL HRAS HTATIP2 FGFR1
48519	negative regulation of biological process	0.0011267	0.12916	25/59 42.3%	2020/14301 14.1%	B4GALT1 BTG1 GSTP1 PEBP1 GPS2 TWIST1 FOXO4 PHB GNAI2 SOCS3 LGALS1 IRAK1 PLAU TPR VHL HRAS HTATIP2 STAT3 NME2 PML WT1 RASA1 IRF7 TRIM35 FGFR1
7165	signal transduction	0.0012531	0.13167	24/59 40.6%	1877/14301 13.1%	MAP2K3 EPHA4 SHC1 STAT3 GPS2 FOXO4 PHB PML GNAI2 FGF6 SOCS3 COL1A2 IRAK1 PLAU FSHR RASA1 TPR CDK2 TLR8 CD36 PRKD1 TEK HRAS FGFR1
7167	enzyme linked receptor protein signaling pathway	0.0014057	0.13635	11/59 18.6%	346/14301 2.4%	FGF6 EPHA4 NTRK2 COL1A2 IRAK1 SHC1 STAT3 FOXO4 TEK PML FGFR1
23046	signaling process	0.0040531	0.34073	25/59 42.3%	2156/14301 15.0%	SHC1 PEBP1 GPS2 FOXO4 PHB GNAI2 FGF6 SOCS3 IRAK1 PLAU TPR CD36 HRAS MAP2K3 EPHA4 STAT3 PML COL1A2 FSHR RASA1 CDK2 TLR8 PRKD1 TEK FGFR1
23060	signal transmission	0.0040531	0.34073	25/59 42.3%	2156/14301 15.0%	SHC1 PEBP1 GPS2 FOXO4 PHB GNAI2 FGF6 SOCS3 IRAK1 PLAU TPR CD36 HRAS MAP2K3 EPHA4 STAT3 PML COL1A2 FSHR RASA1 CDK2 TLR8 PRKD1 TEK FGFR1
51239	regulation of multicellular organismal process	0.0083596	0.65884	17/59 28.8%	1067/14301 7.4%	B4GALT1 BTG1 CEBPG STAT3 NME2 PEBP1 TWIST1 FOXO4 PML GNAI2 LGALS1 PLAU TLR8 CD14 HRAS HTATIP2 FGFR1
23052	signaling	0.0093234	0.69158	30/59 50.8%	3130/14301 21.8%	SHC1 TUSC2 PEBP1 GPS2 FOXO4 PHB GNAI2 FGF6 SOCS3 IRAK1 PLAU TPR CD36 CD14 LZTS2 HRAS MICA MAP2K3 EPHA4 NTRK2 STAT3 PML COL1A2 FSHR RASA1 CDK2 TLR8 PRKD1 TEK FGFR1
1568	blood vessel development	0.012578	0.88113	9/59 15.2%	265/14301 1.8%	FGF6 SOCS3 B4GALT1 COL1A2 PLAU WT1 RASA1 VHL FGFR1
1944	vasculature development	0.016091	1.0679	9/59 15.2%	273/14301 1.9%	FGF6 SOCS3 B4GALT1 COL1A2 PLAU WT1 RASA1 VHL FGFR1
51704	multi-organism process	0.026509	1.6714	14/59 23.7%	785/14301 5.4%	TFRC STAT3 HLA-A PML SOCS3 IRAK1 PLAU C1QBP IRF7 TLR8 CD14 HRAS MICA HTATIP2
43066	negative regulation of apoptosis	0.027912	1.676	10/59 16.9%	376/14301 2.6%	SOCS3 IRAK1 WT1 RASA1 GSTP1 NME2 VHL HRAS HTATIP2 FGFR1
7169	transmembrane receptor protein tyrosine kinase signaling pathway	0.030158	1.7217	8/59 13.5%	219/14301 1.5%	FGF6 EPHA4 NTRK2 SHC1 STAT3 FOXO4 TEK FGFR1
43069	negative regulation of programmed cell death	0.031404	1.7217	10/59 16.9%	381/14301 2.6%	SOCS3 IRAK1 WT1 RASA1 GSTP1 NME2 VHL HRAS HTATIP2 FGFR1
48731	system development	0.037074	1.9058	25/59 42.3%	2422/14301 16.9%	B4GALT1 GSTP1 CEBPG PEBP1 TWIST1 FOXO4 BMI1 FGF6 SOCS3 LGALS1 PLAU VHL HRAS EPHA4 NTRK2 STAT3 PML PAX1 COL1A2 WT1 FSHR RASA1 NINJ1 PFN1 FGFR1
60548	negative regulation of cell death	0.037784	1.9058	10/59 16.9%	389/14301 2.7%	SOCS3 IRAK1 WT1 RASA1 GSTP1 NME2 VHL HRAS HTATIP2 FGFR1
23033	signaling pathway	0.041307	2.0034	23/59 38.9%	2100/14301 14.6%	EPHA4 NTRK2 SHC1 STAT3 GPS2 FOXO4 PML GNAI2 FGF6 SOCS3 COL1A2 IRAK1 FSHR RASA1 CDK2 TLR8 CD36 CD14 TEK LZTS2 HRAS MICA FGFR1
48513	organ development	0.045592	2.1293	21/59 35.5%	1792/14301 12.5%	B4GALT1 CEBPG STAT3 PEBP1 TWIST1 FOXO4 BMI1 PML PAX1 FGF6 SOCS3 COL1A2 PLAU WT1 FSHR RASA1 NINJ1 VHL PFN1 HRAS FGFR1
9653	anatomical structure morphogenesis	0.051504	2.3195	17/59 28.8%	1218/14301 8.5%	EPHA4 B4GALT1 STAT3 TWIST1 PML PAX1 FGF6 SOCS3 COL1A2 PLAU WT1 RASA1 NINJ1 VHL PFN1 HRAS FGFR1
31325	positive regulation of cellular metabolic process	0.059646	2.5936	15/59 25.4%	966/14301 6.7%	MAP2K3 SHC1 CEBPG STAT3 NME2 PEBP1 BMI1 PML PAX1 IRAK1 WT1 CDK2 TLR8 VHL HRAS
7346	regulation of mitotic cell cycle	0.070044	2.9442	7/59 11.8%	174/14301 1.2%	TPR CDK2 TRIM35 PEBP1 FOXO4 HRAS PML
7166	cell surface receptor linked signaling pathway	0.1001	4.0719	17/59 28.8%	1280/14301 8.9%	EPHA4 NTRK2 SHC1 STAT3 FOXO4 PML GNAI2 FGF6 COL1A2 IRAK1 FSHR CD14 TEK LZTS2 HRAS MICA FGFR1
9893	positive regulation of metabolic process	0.11241	4.4297	15/59 25.4%	1018/14301 7.1%	MAP2K3 SHC1 CEBPG STAT3 NME2 PEBP1 BMI1 PML PAX1 IRAK1 WT1 CDK2 TLR8 VHL HRAS
23034	intracellular signaling pathway	0.12008	4.5883	16/59 27.1%	1158/14301 8.0%	SHC1 STAT3 GPS2 FOXO4 PML GNAI2 SOCS3 COL1A2 IRAK1 FSHR RASA1 CDK2 TLR8 CD36 HRAS FGFR1
10942	positive regulation of cell death	0.13322	4.941	10/59 16.9%	449/14301 3.1%	B4GALT1 DUSP1 CD5 WT1 CASP4 CEBPG TRIM35 LZTS2 PML HTATIP2
6950	response to stress	0.15085	5.4348	20/59 33.8%	1773/14301 12.3%	B4GALT1 BTG1 TFRC DUSP1 CEBPG STAT3 PEBP1 GPS2 FOXO4 PML SOCS3 LGALS1 PLAU NINJ1 TLR8 CD36 CD14 VHL PFN1 MICA
50793	regulation of developmental process	0.15565	5.452	13/59 22.0%	791/14301 5.5%	B4GALT1 BTG1 NME2 TWIST1 FOXO4 PML SOCS3 LGALS1 RASA1 CD36 VHL HTATIP2 FGFR1
8284	positive regulation of cell proliferation	0.16123	5.4947	10/59 16.9%	459/14301 3.2%	FGF6 B4GALT1 SHC1 DDX11 CDK2 NME2 BMI1 HRAS GNAI2 FGFR1
51173	positive regulation of nitrogen compound metabolic process	0.16582	5.5026	12/59 20.3%	677/14301 4.7%	MAP2K3 IRAK1 SHC1 WT1 CEBPG STAT3 CDK2 NME2 PEBP1 VHL HRAS PAX1
48856	anatomical structure development	0.19904	6.4357	25/59 42.3%	2656/14301 18.5%	B4GALT1 GSTP1 CEBPG PEBP1 TWIST1 FOXO4 BMI1 FGF6 SOCS3 LGALS1 PLAU VHL HRAS EPHA4 NTRK2 STAT3 PML PAX1 COL1A2 WT1 FSHR RASA1 NINJ1 PFN1 FGFR1
8285	negative regulation of cell proliferation	0.22839	7.2001	9/59 15.2%	379/14301 2.6%	B4GALT1 BTG1 WT1 TRIM35 FOXO4 PHB VHL HRAS PML
35556	intracellular signal transduction	0.26897	8.2724	13/59 22.0%	833/14301 5.8%	SHC1 STAT3 GPS2 GNAI2 SOCS3 COL1A2 IRAK1 FSHR CDK2 TLR8 CD36 HRAS FGFR1
31328	positive regulation of cellular biosynthetic process	0.30521	9.1636	12/59 20.3%	720/14301 5.0%	MAP2K3 IRAK1 SHC1 WT1 CEBPG STAT3 CDK2 NME2 TLR8 VHL HRAS PAX1
48514	blood vessel morphogenesis	0.32056	9.4006	7/59 11.8%	220/14301 1.5%	FGF6 B4GALT1 PLAU WT1 RASA1 VHL FGFR1
48869	cellular developmental process	0.34375	9.8517	19/59 32.2%	1714/14301 11.9%	EPHA4 NTRK2 B4GALT1 CEBPG STAT3 PEBP1 TWIST1 FOXO4 PML PAX1 FGF6 SOCS3 LGALS1 WT1 RASA1 VHL HRAS HTATIP2 FGFR1
9891	positive regulation of biosynthetic process	0.35419	9.9252	12/59 20.3%	731/14301 5.1%	MAP2K3 IRAK1 SHC1 WT1 CEBPG STAT3 CDK2 NME2 TLR8 VHL HRAS PAX1
10033	response to organic substance	0.41839	11.469	13/59 22.0%	869/14301 6.0%	BTG1 TFRC DUSP1 SHC1 STAT3 PEBP1 FOXO4 PML SOCS3 LGALS1 IRAK1 CD14 PFN1
7275	multicellular organismal development	0.46127	12.376	26/59 44.0%	2972/14301 20.7%	B4GALT1 GSTP1 CEBPG PEBP1 TWIST1 FOXO4 BMI1 FGF6 SOCS3 LGALS1 PLAU VHL HRAS HTATIP2 EPHA4 NTRK2 STAT3 PML PAX1 COL1A2 WT1 FSHR RASA1 NINJ1 PFN1 FGFR1
9887	organ morphogenesis	0.48518	12.746	11/59 18.6%	635/14301 4.4%	FGF6 SOCS3 COL1A2 WT1 STAT3 TWIST1 PFN1 HRAS PML PAX1 FGFR1
42221	response to chemical stimulus	0.57764	14.866	17/59 28.8%	1465/14301 10.2%	BTG1 TFRC DUSP1 SHC1 STAT3 PEBP1 FOXO4 PML GNAI2 SOCS3 LGALS1 IRAK1 PLAU CD14 VHL PFN1 HRAS
7093	mitotic cell cycle checkpoint	0.61016	15.388	4/59 6.7%	52/14301 0.3%	TPR FOXO4 HRAS PML
45935	positive regulation of nucleobase, nucleoside, nucleotide and nucleic acid metabolic process	0.65121	15.708	11/59 18.6%	656/14301 4.5%	MAP2K3 IRAK1 SHC1 WT1 CEBPG STAT3 CDK2 NME2 VHL HRAS PAX1
9611	response to wounding	0.65278	15.708	10/59 16.9%	541/14301 3.7%	B4GALT1 LGALS1 TFRC PLAU NINJ1 STAT3 PEBP1 TLR8 CD36 CD14
6468	protein amino acid phosphorylation	0.66021	15.708	11/59 18.6%	657/14301 4.5%	MAP2K3 EPHA4 NTRK2 IRAK1 SHC1 CDK2 PRKD1 TEK PML GNAI2 FGFR1
51171	regulation of nitrogen compound metabolic process	0.69118	15.845	26/59 44.0%	3040/14301 21.2%	BTG1 SHC1 CEBPG PEBP1 GPS2 TWIST1 FOXO4 PHB BMI1 GNAI2 IRAK1 VHL HRAS HTATIP2 MAP2K3 NTRK2 STAT3 NME2 PML PAX1 WT1 FSHR RASA1 CDK2 IRF7 PFN1
32502	developmental process	0.7031	15.845	27/59 45.7%	3235/14301 22.6%	B4GALT1 TFRC GSTP1 CEBPG PEBP1 TWIST1 FOXO4 BMI1 FGF6 SOCS3 LGALS1 PLAU VHL HRAS HTATIP2 EPHA4 NTRK2 STAT3 PML PAX1 COL1A2 WT1 FSHR RASA1 NINJ1 PFN1 FGFR1
50896	response to stimulus	0.71469	15.845	29/59 49.1%	3633/14301 25.4%	B4GALT1 BTG1 TFRC SHC1 CEBPG PEBP1 GPS2 FOXO4 GNAI2 SOCS3 LGALS1 IRAK1 PLAU C1QBP CD36 CD14 VHL HRAS MICA EPHA4 DUSP1 STAT3 HLA-A PML HLA-E NINJ1 IRF7 TLR8 PFN1
16310	phosphorylation	0.71622	15.845	12/59 20.3%	786/14301 5.4%	MAP2K3 EPHA4 NTRK2 IRAK1 SHC1 CDK2 PRKD1 CD14 TEK PML GNAI2 FGFR1
43065	positive regulation of apoptosis	0.75589	16.434	9/59 15.2%	442/14301 3.0%	B4GALT1 DUSP1 CD5 WT1 CASP4 CEBPG TRIM35 PML HTATIP2
45595	regulation of cell differentiation	0.78391	16.732	10/59 16.9%	553/14301 3.8%	SOCS3 B4GALT1 BTG1 LGALS1 NME2 TWIST1 CD36 FOXO4 VHL FGFR1
43068	positive regulation of programmed cell death	0.79613	16.732	9/59 15.2%	445/14301 3.1%	B4GALT1 DUSP1 CD5 WT1 CASP4 CEBPG TRIM35 PML HTATIP2
10557	positive regulation of macromolecule biosynthetic process	0.8415	17.296	11/59 18.6%	675/14301 4.7%	MAP2K3 IRAK1 SHC1 WT1 CEBPG STAT3 CDK2 TLR8 VHL HRAS PAX1
30154	cell differentiation	0.85038	17.296	18/59 30.5%	1668/14301 11.6%	EPHA4 NTRK2 B4GALT1 CEBPG STAT3 PEBP1 TWIST1 FOXO4 PML PAX1 FGF6 SOCS3 LGALS1 WT1 RASA1 HRAS HTATIP2 FGFR1
10604	positive regulation of macromolecule metabolic process	0.94707	18.956	13/59 22.0%	941/14301 6.5%	MAP2K3 SHC1 CEBPG STAT3 BMI1 PML PAX1 IRAK1 WT1 CDK2 TLR8 VHL HRAS
2376	immune system process	1.0209	19.506	13/59 22.0%	948/14301 6.6%	B4GALT1 CEBPG HLA-A BMI1 PML HLA-E PAX1 IRAK1 CD5 C1QBP TLR8 CD14 MICA
6793	phosphorus metabolic process	1.0209	19.506	13/59 22.0%	948/14301 6.6%	MAP2K3 EPHA4 NTRK2 DUSP1 SHC1 PML GNAI2 IRAK1 CDK2 PRKD1 CD14 TEK FGFR1
6796	phosphate metabolic process	1.0209	19.506	13/59 22.0%	948/14301 6.6%	MAP2K3 EPHA4 NTRK2 DUSP1 SHC1 PML GNAI2 IRAK1 CDK2 PRKD1 CD14 TEK FGFR1
19222	regulation of metabolic process	1.0966	20.638	30/59 50.8%	3919/14301 27.4%	BTG1 SHC1 CEBPG PEBP1 GPS2 TWIST1 FOXO4 PHB BMI1 GNAI2 SOCS3 IRAK1 VHL HRAS HTATIP2 MAP2K3 NTRK2 DUSP1 STAT3 NME2 PML PAX1 WT1 FSHR RASA1 CDK2 IRF7 TLR8 PFN1 FGFR1
23014	signal transmission via phosphorylation event	1.1643	21.278	8/59 13.5%	364/14301 2.5%	SOCS3 IRAK1 SHC1 STAT3 TLR8 GPS2 GNAI2 FGFR1
7243	intracellular protein kinase cascade	1.1643	21.278	8/59 13.5%	364/14301 2.5%	SOCS3 IRAK1 SHC1 STAT3 TLR8 GPS2 GNAI2 FGFR1
31323	regulation of cellular metabolic process	1.2272	22.108	29/59 49.1%	3736/14301 26.1%	BTG1 SHC1 CEBPG PEBP1 GPS2 TWIST1 FOXO4 PHB BMI1 GNAI2 SOCS3 IRAK1 VHL HRAS HTATIP2 MAP2K3 NTRK2 DUSP1 STAT3 NME2 PML PAX1 WT1 FSHR RASA1 CDK2 IRF7 TLR8 PFN1
48729	tissue morphogenesis	1.3075	23.222	7/59 11.8%	275/14301 1.9%	SOCS3 COL1A2 WT1 TWIST1 PFN1 PML FGFR1
80090	regulation of primary metabolic process	1.3617	23.514	28/59 47.4%	3554/14301 24.8%	BTG1 SHC1 CEBPG PEBP1 GPS2 TWIST1 FOXO4 PHB BMI1 GNAI2 SOCS3 IRAK1 VHL HRAS HTATIP2 MAP2K3 NTRK2 DUSP1 STAT3 NME2 PML PAX1 WT1 FSHR RASA1 CDK2 IRF7 PFN1
9408	response to heat	1.3802	23.514	4/59 6.7%	64/14301 0.4%	SOCS3 PEBP1 CD14 MICA
1763	morphogenesis of a branching structure	1.3869	23.514	5/59 8.4%	121/14301 0.8%	SOCS3 B4GALT1 WT1 PML FGFR1
43687	post-translational protein modification	1.3985	23.514	15/59 25.4%	1265/14301 8.8%	MAP2K3 EPHA4 NTRK2 BTG1 DUSP1 SHC1 PHB PML GNAI2 IRAK1 CDK2 PRKD1 VHL TEK FGFR1
48646	anatomical structure formation involved in morphogenesis	1.4296	23.72	8/59 13.5%	375/14301 2.6%	FGF6 B4GALT1 PLAU TWIST1 VHL PFN1 PAX1 FGFR1
19219	regulation of nucleobase, nucleoside, nucleotide and nucleic acid metabolic process	1.7625	28.863	25/59 42.3%	3014/14301 21.0%	BTG1 SHC1 CEBPG GPS2 TWIST1 FOXO4 PHB BMI1 GNAI2 IRAK1 VHL HRAS HTATIP2 MAP2K3 NTRK2 STAT3 NME2 PML PAX1 WT1 FSHR RASA1 CDK2 IRF7 PFN1
31326	regulation of cellular biosynthetic process	1.8317	29.613	25/59 42.3%	3021/14301 21.1%	BTG1 SHC1 CEBPG GPS2 TWIST1 FOXO4 PHB BMI1 GNAI2 IRAK1 VHL HRAS HTATIP2 MAP2K3 NTRK2 STAT3 NME2 PML PAX1 WT1 FSHR CDK2 IRF7 TLR8 PFN1
2009	morphogenesis of an epithelium	1.982	31.636	6/59 10.1%	206/14301 1.4%	SOCS3 WT1 TWIST1 PFN1 PML FGFR1
9889	regulation of biosynthetic process	2.0882	32.915	25/59 42.3%	3045/14301 21.2%	BTG1 SHC1 CEBPG GPS2 TWIST1 FOXO4 PHB BMI1 GNAI2 IRAK1 VHL HRAS HTATIP2 MAP2K3 NTRK2 STAT3 NME2 PML PAX1 WT1 FSHR CDK2 IRF7 TLR8 PFN1
9888	tissue development	2.1318	33.188	11/59 18.6%	750/14301 5.2%	FGF6 SOCS3 B4GALT1 COL1A2 PLAU WT1 NINJ1 TWIST1 PFN1 PML FGFR1
22603	regulation of anatomical structure morphogenesis	2.28	35.061	7/59 11.8%	301/14301 2.1%	B4GALT1 BTG1 RASA1 FOXO4 PML HTATIP2 FGFR1
44093	positive regulation of molecular function	2.5263	38.381	10/59 16.9%	638/14301 4.4%	MAP2K3 NTRK2 IRAK1 DUSP1 SHC1 FSHR CEBPG BMI1 PML GNAI2
9966	regulation of signal transduction	2.7382	41.106	11/59 18.6%	772/14301 5.3%	SOCS3 LGALS1 IRAK1 PLAU SHC1 RASA1 PEBP1 GPS2 TEK HRAS FGFR1
23051	regulation of signaling process	2.8948	42.945	11/59 18.6%	777/14301 5.4%	SOCS3 LGALS1 IRAK1 PLAU SHC1 RASA1 PEBP1 GPS2 TEK HRAS FGFR1
6917	induction of apoptosis	3.0067	44.086	7/59 11.8%	315/14301 2.2%	CD5 WT1 CASP4 CEBPG TRIM35 PML HTATIP2
12502	induction of programmed cell death	3.065	44.425	7/59 11.8%	316/14301 2.2%	CD5 WT1 CASP4 CEBPG TRIM35 PML HTATIP2
7568	aging	3.2236	45.982	5/59 8.4%	145/14301 1.0%	SOCS3 TFRC PEBP1 HRAS PML
80134	regulation of response to stress	3.2454	45.982	7/59 11.8%	319/14301 2.2%	IRAK1 PLAU CEBPG TLR8 GPS2 MICA PML
6464	protein modification process	3.29	46.096	16/59 27.1%	1525/14301 10.6%	MAP2K3 EPHA4 NTRK2 B4GALT1 BTG1 DUSP1 SHC1 PHB PML GNAI2 IRAK1 CDK2 PRKD1 VHL TEK FGFR1
1666	response to hypoxia	3.6543	50.638	5/59 8.4%	149/14301 1.0%	SOCS3 TFRC PLAU VHL PML
44419	interspecies interaction between organisms	3.7686	51.655	7/59 11.8%	327/14301 2.2%	TFRC C1QBP STAT3 IRF7 HLA-A PML HTATIP2
1525	angiogenesis	4.0049	54.302	5/59 8.4%	152/14301 1.0%	FGF6 B4GALT1 PLAU VHL FGFR1
43085	positive regulation of catalytic activity	4.0493	54.321	9/59 15.2%	553/14301 3.8%	MAP2K3 NTRK2 IRAK1 DUSP1 SHC1 FSHR BMI1 PML GNAI2
60255	regulation of macromolecule metabolic process	4.2128	55.919	26/59 44.0%	3377/14301 23.6%	BTG1 SHC1 CEBPG PEBP1 GPS2 TWIST1 FOXO4 PHB BMI1 SOCS3 IRAK1 VHL HRAS HTATIP2 MAP2K3 STAT3 NME2 PML PAX1 WT1 RASA1 CDK2 IRF7 TLR8 PFN1 FGFR1
45765	regulation of angiogenesis	4.506	58.704	4/59 6.7%	87/14301 0.6%	BTG1 FOXO4 PML HTATIP2
60429	epithelium development	4.5157	58.704	7/59 11.8%	337/14301 2.3%	SOCS3 B4GALT1 WT1 TWIST1 PFN1 PML FGFR1
70482	response to oxygen levels	4.7818	61.529	5/59 8.4%	158/14301 1.1%	SOCS3 TFRC PLAU VHL PML
43408	regulation of MAPKKK cascade	5.2104	66.367	5/59 8.4%	161/14301 1.1%	PEBP1 GPS2 TEK HRAS FGFR1
51094	positive regulation of developmental process	5.3771	67.805	7/59 11.8%	347/14301 2.4%	SOCS3 B4GALT1 BTG1 NME2 CD36 VHL FGFR1
43412	macromolecule modification	5.8886	73.52	16/59 27.1%	1606/14301 11.2%	MAP2K3 EPHA4 NTRK2 B4GALT1 BTG1 DUSP1 SHC1 PHB PML GNAI2 IRAK1 CDK2 PRKD1 VHL TEK FGFR1
40008	regulation of growth	6.5789	81.333	7/59 11.8%	359/14301 2.5%	SOCS3 BTG1 SHC1 WT1 STAT3 PML FGFR1
9266	response to temperature stimulus	7.0704	86.561	4/59 6.7%	98/14301 0.6%	SOCS3 PEBP1 CD14 MICA
61138	morphogenesis of a branching epithelium	7.6283	92.493	4/59 6.7%	100/14301 0.6%	SOCS3 WT1 PML FGFR1
45786	negative regulation of cell cycle	7.8025	93.704	5/59 8.4%	176/14301 1.2%	TPR TRIM35 FOXO4 HRAS PML
9987	cellular process	8.0625	95.913	50/59 84.7%	9366/14301 65.4%	B4GALT1 BTG1 TFRC TUSC2 PEBP1 BMI1 FGF6 LGALS1 CASP4 CD36 LZTS2 HRAS HTATIP2 MAP2K3 EPHA4 DUSP1 DDX11 NME2 PAX1 FSHR RASA1 NINJ1 PRKD1 PFN1 CBFB SHC1 CEBPG GPS2 TWIST1 FOXO4 PHB GRAMD4 GNAI2 SOCS3 IRAK1 TPR CD14 VHL RAB11FIP3 MICA NTRK2 STAT3 PML COL1A2 CD5 LPCAT4 WT1 CDK2 TEK FGFR1
30198	extracellular matrix organization	8.5225	100.44	4/59 6.7%	103/14301 0.7%	B4GALT1 COL1A2 WT1 VHL
6357	regulation of transcription from RNA polymerase II promoter	8.7281	101.91	10/59 16.9%	747/14301 5.2%	WT1 CEBPG STAT3 IRF7 GPS2 TWIST1 VHL PFN1 HTATIP2 PAX1
45078	positive regulation of interferon-gamma biosynthetic process	8.9857	102.5	2/59 3.3%	11/14301 0.0%	CEBPG TLR8
30858	positive regulation of epithelial cell differentiation	8.9857	102.5	2/59 3.3%	11/14301 0.0%	BTG1 NME2
16481	negative regulation of transcription	9.0228	102.5	8/59 13.5%	494/14301 3.4%	WT1 STAT3 IRF7 GPS2 TWIST1 PHB VHL PML
75	cell cycle checkpoint	9.8266	109.66	4/59 6.7%	107/14301 0.7%	TPR FOXO4 HRAS PML
34097	response to cytokine stimulus	9.8266	109.66	4/59 6.7%	107/14301 0.7%	SOCS3 IRAK1 STAT3 PML
43434	response to peptide hormone stimulus	10.242	113.29	5/59 8.4%	187/14301 1.3%	SOCS3 BTG1 SHC1 STAT3 FOXO4
45089	positive regulation of innate immune response	10.739	117.75	3/59 5.0%	49/14301 0.3%	IRAK1 TLR8 MICA
122	negative regulation of transcription from RNA polymerase II promoter	11.241	121.73	6/59 10.1%	286/14301 1.9%	WT1 STAT3 IRF7 GPS2 TWIST1 VHL
65009	regulation of molecular function	11.329	121.73	12/59 20.3%	1062/14301 7.4%	MAP2K3 NTRK2 IRAK1 PLAU DUSP1 SHC1 FSHR CEBPG GPS2 BMI1 PML GNAI2
16202	regulation of striated muscle tissue development	11.391	121.73	3/59 5.0%	50/14301 0.3%	BTG1 TWIST1 FGFR1
7265	Ras protein signal transduction	11.647	123.42	4/59 6.7%	112/14301 0.7%	COL1A2 SHC1 CDK2 HRAS
48732	gland development	11.791	123.9	5/59 8.4%	193/14301 1.3%	B4GALT1 WT1 PML PAX1 FGFR1
30817	regulation of cAMP biosynthetic process	12.038	124.73	4/59 6.7%	113/14301 0.7%	NTRK2 FSHR NME2 GNAI2
48634	regulation of muscle organ development	12.067	124.73	3/59 5.0%	51/14301 0.3%	BTG1 TWIST1 FGFR1
42325	regulation of phosphorylation	12.245	125.53	8/59 13.5%	518/14301 3.6%	MAP2K3 SOCS3 IRAK1 DUSP1 SHC1 PEBP1 GPS2 GNAI2
45072	regulation of interferon-gamma biosynthetic process	12.676	128.91	2/59 3.3%	13/14301 0.0%	CEBPG TLR8
30814	regulation of cAMP metabolic process	12.846	129.59	4/59 6.7%	115/14301 0.8%	NTRK2 FSHR NME2 GNAI2
9628	response to abiotic stimulus	13.111	130.86	7/59 11.8%	404/14301 2.8%	SOCS3 DUSP1 PEBP1 CD14 HRAS MICA PML
48583	regulation of response to stimulus	13.179	130.86	8/59 13.5%	524/14301 3.6%	SOCS3 IRAK1 PLAU CEBPG TLR8 GPS2 MICA PML
6916	anti-apoptosis	13.507	133.06	5/59 8.4%	199/14301 1.3%	SOCS3 IRAK1 GSTP1 VHL HTATIP2
35295	tube development	13.641	133.35	6/59 10.1%	297/14301 2.0%	B4GALT1 WT1 TWIST1 PFN1 PML FGFR1
7049	cell cycle	13.875	134.58	10/59 16.9%	794/14301 5.5%	DUSP1 TUSC2 DDX11 CDK2 GPS2 FOXO4 LZTS2 HRAS RAB11FIP3 PML
35239	tube morphogenesis	14.118	135.9	5/59 8.4%	201/14301 1.4%	B4GALT1 WT1 TWIST1 PFN1 PML
10810	regulation of cell-substrate adhesion	14.248	136.11	3/59 5.0%	54/14301 0.3%	LGALS1 RASA1 CD36
33238	regulation of cellular amine metabolic process	14.749	139.84	2/59 3.3%	14/14301 0.0%	PEBP1 VHL
30802	regulation of cyclic nucleotide biosynthetic process	15.499	144.77	4/59 6.7%	121/14301 0.8%	NTRK2 FSHR NME2 GNAI2
30808	regulation of nucleotide biosynthetic process	15.499	144.77	4/59 6.7%	121/14301 0.8%	NTRK2 FSHR NME2 GNAI2
19220	regulation of phosphate metabolic process	16.33	150.31	8/59 13.5%	542/14301 3.7%	MAP2K3 SOCS3 IRAK1 DUSP1 SHC1 PEBP1 GPS2 GNAI2
51174	regulation of phosphorus metabolic process	16.33	150.31	8/59 13.5%	542/14301 3.7%	MAP2K3 SOCS3 IRAK1 DUSP1 SHC1 PEBP1 GPS2 GNAI2
10556	regulation of macromolecule biosynthetic process	16.847	153.85	22/59 37.2%	2877/14301 20.1%	MAP2K3 BTG1 SHC1 CEBPG STAT3 NME2 GPS2 TWIST1 FOXO4 PHB BMI1 PML PAX1 IRAK1 WT1 CDK2 IRF7 TLR8 VHL PFN1 HRAS HTATIP2
30799	regulation of cyclic nucleotide metabolic process	16.959	153.85	4/59 6.7%	124/14301 0.8%	NTRK2 FSHR NME2 GNAI2
60562	epithelial tube morphogenesis	17.984	161.98	4/59 6.7%	126/14301 0.8%	WT1 TWIST1 PFN1 PML
10629	negative regulation of gene expression	18.116	162.01	8/59 13.5%	551/14301 3.8%	WT1 STAT3 IRF7 GPS2 TWIST1 PHB VHL PML
45934	negative regulation of nucleobase, nucleoside, nucleotide and nucleic acid metabolic process	19.173	168.25	8/59 13.5%	556/14301 3.8%	WT1 STAT3 IRF7 GPS2 TWIST1 PHB VHL PML
45088	regulation of innate immune response	19.315	168.25	3/59 5.0%	60/14301 0.4%	IRAK1 TLR8 MICA
19882	antigen processing and presentation	19.315	168.25	3/59 5.0%	60/14301 0.4%	HLA-A MICA HLA-E
10812	negative regulation of cell-substrate adhesion	19.347	168.25	2/59 3.3%	16/14301 0.1%	LGALS1 RASA1
51052	regulation of DNA metabolic process	20.161	174.13	4/59 6.7%	130/14301 0.9%	SHC1 CEBPG CDK2 HRAS
51172	negative regulation of nitrogen compound metabolic process	20.505	175.9	8/59 13.5%	562/14301 3.9%	WT1 STAT3 IRF7 GPS2 TWIST1 PHB VHL PML
10627	regulation of intracellular protein kinase cascade	20.87	177.58	6/59 10.1%	323/14301 2.2%	LGALS1 PEBP1 GPS2 TEK HRAS FGFR1
8219	cell death	20.983	177.58	9/59 15.2%	698/14301 4.8%	LGALS1 CASP4 TWIST1 CD14 PFN1 HRAS GRAMD4 MICA PML
32501	multicellular organismal process	21.28	177.91	29/59 49.1%	4376/14301 30.5%	B4GALT1 BTG1 GSTP1 CEBPG PEBP1 TWIST1 FOXO4 BMI1 FGF6 SOCS3 LGALS1 PLAU CD36 VHL HRAS HTATIP2 EPHA4 NTRK2 STAT3 PML PAX1 COL1A2 CD5 WT1 FSHR RASA1 NINJ1 PFN1 FGFR1
9725	response to hormone stimulus	21.61	177.91	7/59 11.8%	441/14301 3.0%	SOCS3 BTG1 DUSP1 SHC1 STAT3 PEBP1 FOXO4
6915	apoptosis	21.671	177.91	8/59 13.5%	567/14301 3.9%	LGALS1 CASP4 TWIST1 CD14 PFN1 HRAS GRAMD4 PML
80	G1 phase of mitotic cell cycle	21.868	177.91	2/59 3.3%	17/14301 0.1%	CDK2 FOXO4
2474	antigen processing and presentation of peptide antigen via MHC class I	21.868	177.91	2/59 3.3%	17/14301 0.1%	HLA-A HLA-E
71222	cellular response to lipopolysaccharide	21.868	177.91	2/59 3.3%	17/14301 0.1%	IRAK1 CD14
16265	death	22.028	178.06	9/59 15.2%	703/14301 4.9%	LGALS1 CASP4 TWIST1 CD14 PFN1 HRAS GRAMD4 MICA PML
32355	response to estradiol stimulus	22.219	178.46	3/59 5.0%	63/14301 0.4%	SOCS3 DUSP1 STAT3
10646	regulation of cell communication	22.861	182.45	12/59 20.3%	1153/14301 8.0%	SOCS3 LGALS1 IRAK1 PLAU SHC1 RASA1 PEBP1 GPS2 TEK HRAS GNAI2 FGFR1
51726	regulation of cell cycle	23.027	182.62	7/59 11.8%	446/14301 3.1%	TPR CDK2 TRIM35 PEBP1 FOXO4 HRAS PML
51054	positive regulation of DNA metabolic process	23.244	183.19	3/59 5.0%	64/14301 0.4%	SHC1 CEBPG HRAS
12501	programmed cell death	24.16	189.23	8/59 13.5%	577/14301 4.0%	LGALS1 CASP4 TWIST1 CD14 PFN1 HRAS GRAMD4 PML
45445	myoblast differentiation	24.537	190.99	2/59 3.3%	18/14301 0.1%	FGF6 LGALS1
19835	cytolysis	27.351	211.59	2/59 3.3%	19/14301 0.1%	PFN1 MICA
10558	negative regulation of macromolecule biosynthetic process	28.605	219.94	8/59 13.5%	593/14301 4.1%	WT1 STAT3 IRF7 GPS2 TWIST1 PHB VHL PML
19538	protein metabolic process	29.528	225.66	20/59 33.8%	2610/14301 18.2%	MAP2K3 EPHA4 NTRK2 B4GALT1 BTG1 TFRC DUSP1 SHC1 PHB PML GNAI2 IRAK1 PLAU CASP4 TPR CDK2 PRKD1 VHL TEK FGFR1
71310	cellular response to organic substance	30.038	226.16	5/59 8.4%	239/14301 1.6%	LGALS1 DUSP1 SHC1 STAT3 FOXO4
51318	G1 phase	30.309	226.16	2/59 3.3%	20/14301 0.1%	CDK2 FOXO4
2758	innate immune response-activating signal transduction	30.309	226.16	2/59 3.3%	20/14301 0.1%	IRAK1 MICA
71219	cellular response to molecule of bacterial origin	30.309	226.16	2/59 3.3%	20/14301 0.1%	IRAK1 CD14
30155	regulation of cell adhesion	32.243	239.17	4/59 6.7%	148/14301 1.0%	LGALS1 PLAU RASA1 CD36
14070	response to organic cyclic substance	33.032	240.75	4/59 6.7%	149/14301 1.0%	SOCS3 LGALS1 STAT3 PEBP1
33674	positive regulation of kinase activity	33.406	240.75	5/59 8.4%	245/14301 1.7%	MAP2K3 IRAK1 DUSP1 SHC1 GNAI2
86	G2/M transition of mitotic cell cycle	33.411	240.75	2/59 3.3%	21/14301 0.1%	DDX11 CDK2
2218	activation of innate immune response	33.411	240.75	2/59 3.3%	21/14301 0.1%	IRAK1 MICA
10469	regulation of receptor activity	33.411	240.75	2/59 3.3%	21/14301 0.1%	PLAU SHC1
65008	regulation of biological quality	33.82	242.32	14/59 23.7%	1542/14301 10.7%	BTG1 TFRC CEBPG STAT3 PEBP1 PML COL1A2 PLAU WT1 RASA1 CD36 VHL HRAS FGFR1
51707	response to other organism	34.316	243.33	6/59 10.1%	357/14301 2.4%	SOCS3 IRAK1 IRF7 TLR8 CD14 MICA
31327	negative regulation of cellular biosynthetic process	34.348	243.33	8/59 13.5%	611/14301 4.2%	WT1 STAT3 IRF7 GPS2 TWIST1 PHB VHL PML
6275	regulation of DNA replication	35.126	247.45	3/59 5.0%	74/14301 0.5%	SHC1 CDK2 HRAS
51607	defense response to virus	36.655	255.06	2/59 3.3%	22/14301 0.1%	TLR8 MICA
45930	negative regulation of mitotic cell cycle	36.655	255.06	2/59 3.3%	22/14301 0.1%	TRIM35 PML
50790	regulation of catalytic activity	36.813	255.06	10/59 16.9%	907/14301 6.3%	MAP2K3 NTRK2 IRAK1 DUSP1 SHC1 FSHR GPS2 BMI1 PML GNAI2
6952	defense response	37.539	258.38	8/59 13.5%	620/14301 4.3%	B4GALT1 TFRC CEBPG STAT3 TLR8 CD14 PFN1 MICA
45471	response to ethanol	37.872	258.38	3/59 5.0%	76/14301 0.5%	STAT3 PEBP1 PFN1
9890	negative regulation of biosynthetic process	37.907	258.38	8/59 13.5%	621/14301 4.3%	WT1 STAT3 IRF7 GPS2 TWIST1 PHB VHL PML
51347	positive regulation of transferase activity	38.959	262.75	5/59 8.4%	254/14301 1.7%	MAP2K3 IRAK1 DUSP1 SHC1 GNAI2
51170	nuclear import	39.293	262.75	3/59 5.0%	77/14301 0.5%	TPR PML HTATIP2
45597	positive regulation of cell differentiation	39.614	262.75	5/59 8.4%	255/14301 1.7%	SOCS3 BTG1 NME2 CD36 VHL
9719	response to endogenous stimulus	40.148	262.75	7/59 11.8%	493/14301 3.4%	SOCS3 BTG1 DUSP1 SHC1 STAT3 PEBP1 FOXO4
32938	negative regulation of translation in response to oxidative stress	41.256	262.75	1/59 1.6%	1/14301 0.0%	PML
2418	immune response to tumor cell	41.256	262.75	1/59 1.6%	1/14301 0.0%	MICA
43556	regulation of translation in response to oxidative stress	41.256	262.75	1/59 1.6%	1/14301 0.0%	PML
60046	regulation of acrosome reaction	41.256	262.75	1/59 1.6%	1/14301 0.0%	B4GALT1
60408	regulation of acetylcholine metabolic process	41.256	262.75	1/59 1.6%	1/14301 0.0%	PEBP1
60409	positive regulation of acetylcholine metabolic process	41.256	262.75	1/59 1.6%	1/14301 0.0%	PEBP1
34118	regulation of erythrocyte aggregation	41.256	262.75	1/59 1.6%	1/14301 0.0%	LGALS1
34120	positive regulation of erythrocyte aggregation	41.256	262.75	1/59 1.6%	1/14301 0.0%	LGALS1
61032	visceral serous pericardium development	41.256	262.75	1/59 1.6%	1/14301 0.0%	WT1
31099	regeneration	42.232	267.61	3/59 5.0%	79/14301 0.5%	SOCS3 PLAU NINJ1
43062	extracellular structure organization	42.593	268.55	4/59 6.7%	160/14301 1.1%	B4GALT1 COL1A2 WT1 VHL
32870	cellular response to hormone stimulus	43.545	270.62	4/59 6.7%	161/14301 1.1%	DUSP1 SHC1 STAT3 FOXO4
31347	regulation of defense response	43.545	270.62	4/59 6.7%	161/14301 1.1%	IRAK1 TLR8 MICA PML
31575	G1/S transition checkpoint	43.565	270.62	2/59 3.3%	24/14301 0.1%	HRAS PML
31324	negative regulation of cellular metabolic process	46.339	286.44	9/59 15.2%	786/14301 5.4%	WT1 STAT3 IRF7 PEBP1 GPS2 TWIST1 PHB VHL PML
61061	muscle structure development	46.61	286.71	5/59 8.4%	265/14301 1.8%	FGF6 LGALS1 TWIST1 FOXO4 HRAS
48002	antigen processing and presentation of peptide antigen	47.228	287.7	2/59 3.3%	25/14301 0.1%	HLA-A HLA-E
42755	eating behavior	47.228	287.7	2/59 3.3%	25/14301 0.1%	STAT3 PEBP1
43549	regulation of kinase activity	48.329	289.86	6/59 10.1%	383/14301 2.6%	MAP2K3 IRAK1 DUSP1 SHC1 GPS2 GNAI2
43410	positive regulation of MAPKKK cascade	48.501	289.86	3/59 5.0%	83/14301 0.5%	TEK HRAS FGFR1
31349	positive regulation of defense response	48.501	289.86	3/59 5.0%	83/14301 0.5%	IRAK1 TLR8 MICA
71375	cellular response to peptide hormone stimulus	48.501	289.86	3/59 5.0%	83/14301 0.5%	SHC1 STAT3 FOXO4
44267	cellular protein metabolic process	49.716	295.72	17/59 28.8%	2152/14301 15.0%	MAP2K3 EPHA4 NTRK2 B4GALT1 BTG1 DUSP1 SHC1 PHB PML GNAI2 IRAK1 TPR CDK2 PRKD1 VHL TEK FGFR1
10332	response to gamma radiation	51.029	302.1	2/59 3.3%	26/14301 0.1%	SOCS3 PML
71495	cellular response to endogenous stimulus	51.688	304.57	4/59 6.7%	169/14301 1.1%	DUSP1 SHC1 STAT3 FOXO4
48610	reproductive cellular process	52.773	308.38	4/59 6.7%	170/14301 1.1%	B4GALT1 WT1 FSHR PEBP1
10605	negative regulation of macromolecule metabolic process	52.822	308.38	9/59 15.2%	802/14301 5.6%	WT1 STAT3 IRF7 PEBP1 GPS2 TWIST1 PHB VHL PML
9967	positive regulation of signal transduction	55.279	321.23	5/59 8.4%	276/14301 1.9%	LGALS1 PEBP1 TEK HRAS FGFR1
16043	cellular component organization	56.982	329.61	19/59 32.2%	2563/14301 17.9%	EPHA4 B4GALT1 TFRC DDX11 PHB BMI1 PML COL1A2 IRAK1 WT1 CDK2 CD36 CD14 VHL TEK LZTS2 PFN1 HRAS FGFR1
45892	negative regulation of transcription, DNA-dependent	57.429	330.68	6/59 10.1%	397/14301 2.7%	WT1 STAT3 IRF7 GPS2 TWIST1 VHL
51338	regulation of transferase activity	58.124	333.16	6/59 10.1%	398/14301 2.7%	MAP2K3 IRAK1 DUSP1 SHC1 GPS2 GNAI2
70887	cellular response to chemical stimulus	58.825	334.62	6/59 10.1%	399/14301 2.7%	LGALS1 DUSP1 SHC1 STAT3 FOXO4 PML
2526	acute inflammatory response	58.911	334.62	3/59 5.0%	89/14301 0.6%	B4GALT1 TFRC STAT3
23056	positive regulation of signaling process	59.575	336.88	5/59 8.4%	281/14301 1.9%	LGALS1 PEBP1 TEK HRAS FGFR1
48754	branching morphogenesis of a tube	60.765	342.08	3/59 5.0%	90/14301 0.6%	B4GALT1 WT1 PML
32535	regulation of cellular component size	61.357	343.15	5/59 8.4%	283/14301 1.9%	BTG1 WT1 RASA1 PML FGFR1
43170	macromolecule metabolic process	61.5	343.15	26/59 44.0%	4016/14301 28.0%	B4GALT1 BTG1 TFRC CBFB SHC1 CEBPG FOXO4 PHB GNAI2 IRAK1 PLAU CASP4 TPR CD36 VHL MAP2K3 EPHA4 NTRK2 DUSP1 PML PAX1 WT1 CDK2 PRKD1 TEK FGFR1
51253	negative regulation of RNA metabolic process	62.424	346.77	6/59 10.1%	404/14301 2.8%	WT1 STAT3 IRF7 GPS2 TWIST1 VHL
51716	cellular response to stimulus	66.586	368.27	10/59 16.9%	987/14301 6.9%	LGALS1 IRAK1 DUSP1 SHC1 STAT3 GPS2 FOXO4 CD14 MICA PML
6979	response to oxidative stress	69.597	383.24	4/59 6.7%	184/14301 1.2%	BTG1 DUSP1 PEBP1 PML
16525	negative regulation of angiogenesis	72.052	387.45	2/59 3.3%	31/14301 0.2%	FOXO4 PML
42246	tissue regeneration	72.052	387.45	2/59 3.3%	31/14301 0.2%	PLAU NINJ1
32649	regulation of interferon-gamma production	72.052	387.45	2/59 3.3%	31/14301 0.2%	CEBPG TLR8
165	MAPKKK cascade	72.258	387.45	4/59 6.7%	186/14301 1.3%	SHC1 GPS2 GNAI2 FGFR1
45449	regulation of transcription	73.237	387.45	19/59 32.2%	2622/14301 18.3%	MAP2K3 BTG1 CEBPG STAT3 NME2 GPS2 TWIST1 FOXO4 PHB BMI1 PML PAX1 IRAK1 WT1 CDK2 IRF7 VHL PFN1 HTATIP2
35466	regulation of signaling pathway	73.836	387.45	10/59 16.9%	1002/14301 7.0%	SOCS3 LGALS1 IRAK1 SHC1 RASA1 PEBP1 GPS2 TEK HRAS FGFR1
51384	response to glucocorticoid stimulus	74.728	387.45	3/59 5.0%	97/14301 0.6%	SOCS3 DUSP1 PEBP1
45761	regulation of adenylate cyclase activity	74.728	387.45	3/59 5.0%	97/14301 0.6%	NTRK2 FSHR GNAI2
51259	protein oligomerization	77.781	387.45	4/59 6.7%	190/14301 1.3%	IRAK1 VHL TEK HRAS
2682	regulation of immune system process	78.448	387.45	6/59 10.1%	424/14301 2.9%	IRAK1 CD5 NME2 TLR8 MICA PML
31279	regulation of cyclase activity	79.037	387.45	3/59 5.0%	99/14301 0.6%	NTRK2 FSHR GNAI2
30856	regulation of epithelial cell differentiation	81.384	387.45	2/59 3.3%	33/14301 0.2%	BTG1 NME2
8543	fibroblast growth factor receptor signaling pathway	81.384	387.45	2/59 3.3%	33/14301 0.2%	FGF6 FGFR1
43409	negative regulation of MAPKKK cascade	81.384	387.45	2/59 3.3%	33/14301 0.2%	PEBP1 GPS2
45740	positive regulation of DNA replication	81.384	387.45	2/59 3.3%	33/14301 0.2%	SHC1 HRAS
45768	positive regulation of anti-apoptosis	81.384	387.45	2/59 3.3%	33/14301 0.2%	DUSP1 RASA1
70374	positive regulation of ERK1 and ERK2 cascade	81.384	387.45	2/59 3.3%	33/14301 0.2%	TEK HRAS
60606	tube closure	81.384	387.45	2/59 3.3%	33/14301 0.2%	TWIST1 PFN1
1843	neural tube closure	81.384	387.45	2/59 3.3%	33/14301 0.2%	TWIST1 PFN1
1952	regulation of cell-matrix adhesion	81.384	387.45	2/59 3.3%	33/14301 0.2%	RASA1 CD36
2223	stimulatory C-type lectin receptor signaling pathway	82.344	387.45	1/59 1.6%	2/14301 0.0%	MICA
72010	glomerular epithelium development	82.344	387.45	1/59 1.6%	2/14301 0.0%	WT1
6494	protein amino acid terminal glycosylation	82.344	387.45	1/59 1.6%	2/14301 0.0%	B4GALT1
6496	protein amino acid terminal N-glycosylation	82.344	387.45	1/59 1.6%	2/14301 0.0%	B4GALT1
72112	glomerular visceral epithelial cell differentiation	82.344	387.45	1/59 1.6%	2/14301 0.0%	WT1
72311	glomerular epithelial cell differentiation	82.344	387.45	1/59 1.6%	2/14301 0.0%	WT1
60058	positive regulation of apoptosis involved in mammary gland involution	82.344	387.45	1/59 1.6%	2/14301 0.0%	B4GALT1
43950	positive regulation of cAMP-mediated signaling	82.344	387.45	1/59 1.6%	2/14301 0.0%	PEBP1
48378	regulation of lateral mesodermal cell fate specification	82.344	387.45	1/59 1.6%	2/14301 0.0%	FGFR1
46351	disaccharide biosynthetic process	82.344	387.45	1/59 1.6%	2/14301 0.0%	B4GALT1
34112	positive regulation of homotypic cell-cell adhesion	82.344	387.45	1/59 1.6%	2/14301 0.0%	LGALS1
34134	toll-like receptor 2 signaling pathway	82.344	387.45	1/59 1.6%	2/14301 0.0%	IRAK1
15911	plasma membrane long-chain fatty acid transport	82.344	387.45	1/59 1.6%	2/14301 0.0%	CD36
32456	endocytic recycling	82.344	387.45	1/59 1.6%	2/14301 0.0%	RAB11FIP3
42699	follicle-stimulating hormone signaling pathway	82.344	387.45	1/59 1.6%	2/14301 0.0%	FSHR
5988	lactose metabolic process	82.344	387.45	1/59 1.6%	2/14301 0.0%	B4GALT1
5989	lactose biosynthetic process	82.344	387.45	1/59 1.6%	2/14301 0.0%	B4GALT1
30575	nuclear body organization	82.344	387.45	1/59 1.6%	2/14301 0.0%	PML
30578	PML body organization	82.344	387.45	1/59 1.6%	2/14301 0.0%	PML
51339	regulation of lyase activity	83.49	391.38	3/59 5.0%	101/14301 0.7%	NTRK2 FSHR GNAI2
9892	negative regulation of metabolic process	84.89	396.47	9/59 15.2%	864/14301 6.0%	WT1 STAT3 IRF7 PEBP1 GPS2 TWIST1 PHB VHL PML
51329	interphase of mitotic cell cycle	85.771	399.11	3/59 5.0%	102/14301 0.7%	DDX11 CDK2 FOXO4
30308	negative regulation of cell growth	88.089	408.38	3/59 5.0%	103/14301 0.7%	BTG1 WT1 PML
31960	response to corticosteroid stimulus	90.443	415.69	3/59 5.0%	104/14301 0.7%	SOCS3 DUSP1 PEBP1
42060	wound healing	91.209	415.69	4/59 6.7%	199/14301 1.3%	B4GALT1 PLAU NINJ1 CD36
7259	JAK-STAT cascade	91.228	415.69	2/59 3.3%	35/14301 0.2%	SOCS3 STAT3
7569	cell aging	91.228	415.69	2/59 3.3%	35/14301 0.2%	HRAS PML
45941	positive regulation of transcription	91.314	415.69	7/59 11.8%	575/14301 4.0%	MAP2K3 IRAK1 WT1 STAT3 CDK2 VHL PAX1
40011	locomotion	93.265	423.05	6/59 10.1%	440/14301 3.0%	B4GALT1 BTG1 PLAU TWIST1 VHL HRAS
6954	inflammatory response	95.235	429.01	5/59 8.4%	315/14301 2.2%	B4GALT1 TFRC STAT3 TLR8 CD14
51325	interphase	95.261	429.01	3/59 5.0%	106/14301 0.7%	DDX11 CDK2 FOXO4
8286	insulin receptor signaling pathway	96.34	429.83	2/59 3.3%	36/14301 0.2%	SHC1 FOXO4
14020	primary neural tube formation	96.34	429.83	2/59 3.3%	36/14301 0.2%	TWIST1 PFN1
44260	cellular macromolecule metabolic process	96.464	429.83	23/59 38.9%	3507/14301 24.5%	MAP2K3 EPHA4 NTRK2 B4GALT1 BTG1 CBFB DUSP1 SHC1 CEBPG FOXO4 PHB PML PAX1 GNAI2 IRAK1 WT1 TPR CDK2 CD36 PRKD1 VHL TEK FGFR1
90066	regulation of anatomical structure size	97.707	433.83	5/59 8.4%	317/14301 2.2%	BTG1 WT1 RASA1 PML FGFR1
7050	cell cycle arrest	100.23	440.88	3/59 5.0%	108/14301 0.7%	FOXO4 HRAS PML
7178	transmembrane receptor protein serine/threonine kinase signaling pathway	100.23	440.88	3/59 5.0%	108/14301 0.7%	COL1A2 IRAK1 PML
9607	response to biotic stimulus	100.34	440.88	6/59 10.1%	447/14301 3.1%	SOCS3 IRAK1 IRF7 TLR8 CD14 MICA
17148	negative regulation of translation	101.58	444.75	2/59 3.3%	37/14301 0.2%	WT1 PML
45792	negative regulation of cell size	105.34	459.64	3/59 5.0%	110/14301 0.7%	BTG1 WT1 PML
2064	epithelial cell development	106.94	463.4	2/59 3.3%	38/14301 0.2%	B4GALT1 WT1
6953	acute-phase response	106.94	463.4	2/59 3.3%	38/14301 0.2%	TFRC STAT3
10468	regulation of gene expression	111.46	481.36	20/59 33.8%	2928/14301 20.4%	MAP2K3 BTG1 CEBPG STAT3 NME2 GPS2 TWIST1 FOXO4 PHB BMI1 PML PAX1 IRAK1 WT1 CDK2 IRF7 VHL PFN1 HTATIP2 FGFR1
50821	protein stabilization	112.42	482.19	2/59 3.3%	39/14301 0.2%	VHL PML
51147	regulation of muscle cell differentiation	112.42	482.19	2/59 3.3%	39/14301 0.2%	BTG1 FOXO4
43627	response to estrogen stimulus	116.02	495.93	3/59 5.0%	114/14301 0.7%	SOCS3 DUSP1 STAT3
10628	positive regulation of gene expression	116.71	496.61	7/59 11.8%	603/14301 4.2%	MAP2K3 IRAK1 WT1 STAT3 CDK2 VHL PAX1
1501	skeletal system development	117.68	496.61	5/59 8.4%	332/14301 2.3%	FGF6 COL1A2 TWIST1 PAX1 FGFR1
45767	regulation of anti-apoptosis	118.03	496.61	2/59 3.3%	40/14301 0.2%	DUSP1 RASA1
9314	response to radiation	120.53	496.61	4/59 6.7%	216/14301 1.5%	SOCS3 DUSP1 HRAS PML
19953	sexual reproduction	121.48	496.61	6/59 10.1%	466/14301 3.2%	B4GALT1 BTG1 WT1 FSHR STAT3 PEBP1
42692	muscle cell differentiation	121.58	496.61	3/59 5.0%	116/14301 0.8%	FGF6 LGALS1 HRAS
32496	response to lipopolysaccharide	121.58	496.61	3/59 5.0%	116/14301 0.8%	SOCS3 IRAK1 CD14
45343	regulation of MHC class I biosynthetic process	123.27	496.61	1/59 1.6%	3/14301 0.0%	PML
33131	regulation of glucokinase activity	123.27	496.61	1/59 1.6%	3/14301 0.0%	DUSP1
33133	positive regulation of glucokinase activity	123.27	496.61	1/59 1.6%	3/14301 0.0%	DUSP1
70102	interleukin-6-mediated signaling pathway	123.27	496.61	1/59 1.6%	3/14301 0.0%	STAT3
45603	positive regulation of endothelial cell differentiation	123.27	496.61	1/59 1.6%	3/14301 0.0%	BTG1
7182	common-partner SMAD protein phosphorylation	123.27	496.61	1/59 1.6%	3/14301 0.0%	PML
60708	spongiotrophoblast differentiation	123.27	496.61	1/59 1.6%	3/14301 0.0%	SOCS3
46629	gamma-delta T cell activation	123.27	496.61	1/59 1.6%	3/14301 0.0%	MICA
71223	cellular response to lipoteichoic acid	123.27	496.61	1/59 1.6%	3/14301 0.0%	CD14
71407	cellular response to organic cyclic substance	123.27	496.61	1/59 1.6%	3/14301 0.0%	LGALS1
1973	adenosine receptor signaling pathway	123.27	496.61	1/59 1.6%	3/14301 0.0%	GNAI2
70372	regulation of ERK1 and ERK2 cascade	123.76	496.99	2/59 3.3%	41/14301 0.2%	TEK HRAS
